# Supplementary material for: Active DHEA uptake in the prostate gland correlates with aggressive prostate cancer
Source: J Clin Invest. 2023 Dec 15;133(24):e171199. doi: 10.1172/JCI171199 (PMC10721157; doi:10.1172/JCI171199)
Supplement: Supporting data values [file jci-133-171199-s229.xlsx]

## Sheet: Figure 1B
					Patient	Biopsy	3B activity	oxi	DHEA	potent_androgen
					1	P105-3-DHEA-84H	30.2779	14.36	59.71	25.93
						P105-6-DHEA-84H	46.3736	27.9	38.67	33.44
					2	P34-5-DHEA-84H	55.1645	34.37	29.43	36.21
						P34-7-DHEA-84H	42.9843	47.19	30.11	22.7
					3	P151-4-DHEA-84H	42.1176	31.81	39.47	28.72
						P151-7-DHEA-84H	28.3404	19.62	57.6	22.78
					4	P50-3-DHEA-84H	0	13.01	86.99	0
						P50-5-DHEA-84H	7.11606	12.03	81.71	6.26
					5	P114-10-DHEA-84H	25.0953	13.43	64.86	21.73
						P114-8-DHEA-84H	44.0089	27.82	40.42	31.77
					6	P122-3-DHEA-84H	50.9492	24.67	36.95	38.38
						P122-6-DHEA-84H	34.0245	24.76	49.64	25.6
					7	P129-1-DHEA-84H	13.5267	17.95	70.96	11.1
						P129-6-DHEA-84H	31.8553	17.91	55.94	26.15
					8	P203-1-DHEA-84H	32.2999	24.53	51.1	24.38
						P203-2-DHEA-84H	40.3808	24.9	44.78	30.33
					9	P98-2-DHEA-84H	56.4892	27.88	31.38	40.74
						P98-6-DHEA-84H	28.6382	22.97	54.97	22.06
					10	P250-3-DHEA-84H	43.928	21.69	43.91	34.4
						P250-5-DHEA-84H	26.0727	23.78	56.34	19.87
					11	P138-10-DHEA-84H	33.539	12.49	58.16	29.35
						P138-8-DHEA-84H	61.0704	16.69	32.44	50.89
					12	P84-4-DHEA-84H	17.8061	16.78	68.41	14.82
						P84-7-DHEA-84H	0	8.87	91.13	0
					13	P126-3-DHEA-84H	35.3722	29.21	45.75	25.04
						P126-5-DHEA-84H	49.8805	28.86	35.65	35.48
					14	P144-WAI-DHEA-84H	20.6424	38.67	48.67	12.66
						P144-YI-DHEA-84H	6.98109	9.03	84.61	6.35
					15	P145-1-DHEA-84H	51.5122	17.66	39.92	42.41
						P145-5-DHEA-84H	60.1156	13.5	34.5	52
					16	P44-4-DHEA-84H	34.4892	19.25	52.9	27.85
						P44-7-DHEA-84H	45.0827	22.01	42.83	35.16
					17	P168-1-DHEA-84H	19.5946	27.48	58.31	14.21
						P168-5-DHEA-84H	41.9099	29.43	41	29.58
					18	P197-5-DHEA-84H	51.1406	25.48	36.41	38.11
						P197-8-DHEA-84H	54.6376	17.1	37.61	45.3
					19	P14-5-DHEA-84H	17.7756	9.38	74.52	16.11
						P14-7-DHEA-84H	22.993	11.06	68.49	20.45
					20	P166-3-DHEA-84H	59.5381	36.78	25.58	37.64
						P166-5-DHEA-84H	45.0049	49.06	28.02	22.93
					21	P107-1-DHEA-84H	27.882	21.67	56.49	21.84
						P107-4-DHEA-84H	25.4109	28.81	53.1	18.09
					22	P132-WAIZHOU-DHEA-84H	20.0666	21.96	62.38	15.66
						P132-YOUYI-DHEA-84H	21.4058	15.49	66.42	18.09
					23	P262-3-DHEA-84H	46.817	34.82	34.67	30.52
						P262-5-DHEA-84H	43.1005	23.69	43.42	32.89
					24	P16-2-DHEA-84H	44.954	14.08	47.29	38.62
						P16-4-DHEA-84H	65.3525	18.57	28.21	53.21
					25	P206-3-DHEA-84H	51.5995	25.59	36.01	38.39
						P206-4-DHEA-84H	68.6296	27.84	22.64	49.53
					26	P219-YOUWAI-DHEA-84H	3.8826	13.46	83.18	3.36
						P219-ZUOWAI-DHEA-84H	0	17.94	82.06	0
					27	P255-5-DHEA-84H	77.869	25.67	16.45	57.88
						P255-7-DHEA-84H	50.6352	22.07	38.47	39.46
					28	P53-3-DHEA-84H	42.7239	19.58	46.05	34.35
						P53-9-DHEA-84H	36.9671	21.65	49.38	28.96
					29	P207-3-DHEA-84H	3.98093	16.1	80.56	3.34
						P207-5-DHEA-84H	13.8899	21.31	67.76	10.93
					30	P152-2-DHEA-84H	15.5911	16.94	70.11	12.95
						P152-6-DHEA-84H	5.59189	8.26	86.61	5.13
					31	P240-1-DHEA-84H	0	0	100	0
						P240-3-DHEA-84H	0	0	100	0
					32	P225-3-DHEA-84H	37.2564	21.5	49.26	29.25
						P225-5-DHEA-84H	44.1024	22.67	43.22	34.1
					33	P124-5-DHEA-84H	40.8584	29.17	41.89	28.94
						P124-8-DHEA-84H	39.4465	25.57	45.07	29.36
					34	P161S-3-DHEA-84H	56.0572	24.47	33.19	42.34
						P161S-8-DHEA-84H	46.3881	26.77	39.26	33.97
					35	P52-YOUWAI-DHEA-84H	45.5275	14.03	46.83	39.14
						P52-ZUOWAI-DHEA-84H	4.89786	13.84	81.94	4.22
					36	P72-2-DHEA-84H	21.7553	16.48	65.35	18.17
						P72-5-DHEA-84H	28.508	16.68	59.56	23.75
					37	P111-10-DHEA-84H	27.2291	24.97	54.6	20.43
						P111-6-DHEA-84H	33.8009	27.28	48.14	24.58
					38	P218-3-DHEA-84H	21.188	24.58	59.44	15.98
						P218-5-DHEA-84H	36.2112	20.07	50.98	28.94
					39	P248-2-DHEA-84H	35.9652	21.74	50.12	28.15
						P248-5-DHEA-84H	32.4383	12.86	58.88	28.27
					40	P54-10-DHEA-84H	46.5967	35.21	34.6	30.19
						P54-3-DHEA-84H	27.0343	10.79	65.1	24.12
					41	P137-YOUWAI1-DHEA-84H	0	6.65	93.35	0
						P137-YOUYI5-DHEA-84H	0	6.95	93.05	0
					42	P259-3-DHEA-84H	52.0679	21.66	37.55	40.79
						P259-5-DHEA-84H	57.2452	20.43	34.02	45.55
					43	P157-WAI-DHEA-84H	11.3448	17.75	72.91	9.33
						P157-YI-DHEA-84H	6.39041	14.09	80.42	5.49
					44	P97-3-DHEA-84H	61.4479	24.44	29.13	46.43
						P97-4-DHEA-84H	74.869	31.33	17.26	51.42
					45	P213-10-DHEA-84H	24.9546	17.37	62.01	20.62
						P213-7-DHEA-84H	17.9314	21.6	64.35	14.06
					46	P100-3-DHEA-84H	43.9139	21.06	44.28	34.67
						P100-6-DHEA-84H	50.8698	23.56	37.56	38.89
					47	P177-YOUWAI-DHEA-84H	23.988	23.42	58.21	18.37
						P177-YOUYI-DHEA-84H	34.9233	33.54	43.25	23.21
					48	P27-6-DHEA-84H	61.8293	24.89	28.67	46.44
						P27-7-DHEA-84H	39.2651	11.53	53.72	34.73
					49	P61-2-DHEA-84H	66.5719	22.61	25.87	51.52
						P61-5-DHEA-84H	67.3464	28.89	23.22	47.89
					50	P180-YOUWAI-DHEA-84H	33.6743	25.71	49.28	25.02
						P180-ZUOWAI-DHEA-84H	19.6265	18.07	65.85	16.08
					51	P231-3-DHEA-84H	36.0535	40.2	38.24	21.56
						P231-5-DHEA-84H	46.4912	31.61	36.6	31.8
					52	P153-3-DHEA-84H	39.8857	21.26	47.34	31.41
						P153-7-DHEA-84H	39.1375	20.47	48.41	31.13
					53	P164-3-DHEA-84H	48.2583	29.38	36.54	34.08
						P164-6-DHEA-84H	36.5425	28.86	45.15	26
					54	P86-3-DHEA-84H	50.9418	19.31	39.59	41.11
						P86-5-DHEA-84H	79.2035	27.69	15.04	57.28
					55	P121-10-DHEA-84H	26.4343	21.39	57.83	20.78
						P121-3-DHEA-84H	0	9.33	90.67	0
					56	P202-10-DHEA-84H	44.7532	19.38	44.54	36.08
						P202-3-DHEA-84H	45.457	25.28	40.76	33.97
					57	P215-2-DHEA-84H	3.67557	10.49	86.22	3.29
						P215-7-DHEA-84H	28.714	14.85	60.7	24.45
					58	P233-2-DHEA-84H	34.6552	38.23	40.37	21.41
						P233-4-DHEA-84H	25.5811	21.26	58.59	20.14
					59	P43-3-DHEA-84H	70.5813	31.72	20.09	48.2
						P43-7-DHEA-84H	29.3936	19.03	57.17	23.8
					60	P178-3-DHEA-84H	43.0382	28.19	40.91	30.91
						P178-6-DHEA-84H	34.6547	27.59	47.31	25.09
					61	P128-3-DHEA-84H	33.2777	22.11	51.97	25.92
						P128-8-DHEA-84H	7.63478	17.08	76.58	6.33
					62	P120-10-DHEA-84H	24.0481	24.35	57.45	18.19
						P120-8-DHEA-84H	7.52313	16.8	76.95	6.26
					63	P94-3-DHEA-84H	0	19.75	80.25	0
						P94-5-DHEA-84H	22.4341	24.48	58.57	16.94
					64	P23-6-DHEA-84H	72.3062	29.18	19.61	51.2
						P23-9-DHEA-84H	35.1021	20.66	51.49	27.85
					65	P169-YOUWAI-DHEA-84H	33.8754	23.13	50.83	26.04
						P169-ZUOWAI-DHEA-84H	31.2704	23.4	52.64	23.95
					66	P60-10-DHEA-84H	56.5001	31.54	29.78	38.68
						P60-7-DHEA-84H	55.7716	26.97	32.3	40.73
					67	P110-10-DHEA-84H	48.0663	33.02	34.78	32.19
						P110-3-DHEA-84H	53.0311	23.45	35.95	40.59
					68	P70-3-DHEA-84H	4.46717	7.1	88.75	4.15
						P70-7-DHEA-84H	5.06189	9.52	85.9	4.58
					69	P64-5-DHEA-84H	49.6771	25.68	37.4	36.92
						P64-8-DHEA-84H	55.7504	37.82	27.51	34.66
					70	P74-10-DHEA-84H	9.79817	11.31	80	8.69
						P74-7-DHEA-84H	8.33239	11.43	81.19	7.38
					71	P257-3-DHEA-84H	30.2952	23.1	53.61	23.3
						P257-5-DHEA-84H	37.0265	19.23	50.87	29.91
					72	P15-12-DHEA-84H	5.74387	8.25	86.48	5.27
						P15-9-DHEA-84H	21.7549	22.97	60.28	16.76
					73	P251-6-DHEA-84H	45.8355	22.19	42.14	35.66
						P251-PANGGUANG-DHEA-84H	87.3556	39.4	7.66	52.92
					74	P85-4-DHEA-84H	73.7056	26.02	19.45	54.52
						P85-7-DHEA-84H	75.808	15.22	20.51	64.27
					75	P139-10-DHEA-84H	55.1481	33.47	29.84	36.69
						P139-7-DHEA-84H	17.1081	16.15	69.48	14.34
					76	P115-1-DHEA-84H	52.1802	23.41	36.63	39.97
						P115-10-DHEA-84H	38.2633	21.24	48.63	30.14
					77	P229-YOUWAI-DHEA-84H	5.23655	22.85	73.11	4.04
						P229-YOUYI-DHEA-84H	6.23954	16.34	78.44	5.22
					78	P140-7-DHEA-84H	0	5.63	94.37	0
						P140-8-DHEA-84H	3.18709	3.36	93.56	3.08
					79	P58-4-DHEA-84H	65.1069	27.96	25.13	46.89
						P58-6-DHEA-84H	15.4344	10.46	75.72	13.82
					80	P158-1-DHEA-84H	3.03697	9.11	88.12	2.76
						P158-3-DHEA-84H	8.0634	13.56	79.47	6.97
					81	P32-YOUWAI-DHEA-84H	29.9398	18.68	56.98	24.35
						P32-YOUYI-DHEA-84H	12.1823	31.53	60.12	8.34
					82	P162-2-DHEA-84H	53.836	24.4	34.9	40.7
						P162-7-DHEA-84H	49.6038	20.49	40.07	39.44
					83	P95-1-DHEA-84H	14.2379	31.3	58.91	9.78
						P95-4-DHEA-84H	13.729	33.28	57.56	9.16
					84	P136-4-DHEA-84H	33.7517	35.46	42.75	21.78
						P136-5-DHEA-84H	30.8728	25.76	51.32	22.92
					85	P155-10-DHEA-84H	2.7631	9.16	88.33	2.51
						P155-8-DHEA-84H	11.8073	18.61	71.78	9.61
					86	P83-4-DHEA-84H	24.7172	10.72	67.22	22.07
						P83-7-DHEA-84H	26.3872	15.3	62.35	22.35
					87	P93-2-DHEA-84H	2.99122	10.07	87.24	2.69
						P93-5-DHEA-84H	3.6951	9.61	87.05	3.34
					88	P81-10-DHEA-84H	10.5058	7.48	82.8	9.72
						P81-4-DHEA-84H	53.3414	25.19	34.91	39.91
					89	P113-3-DHEA-84H	58.4681	27.02	30.31	42.67
						P113-5-DHEA-84H	32.329	27.64	48.96	23.39
					90	P12-4-DHEA-84H	18.9573	18.29	66.22	15.49
						P12-5-DHEA-84H	22.1693	13.97	66.95	19.07
					91	P48-10-DHEA-84H	30.2466	31.86	47.53	20.61
						P48-7-DHEA-84H	88.8397	32.26	7.56	60.18
					92	P38-YOUWAI-DHEA-84H	4.91766	11.34	84.3	4.36
						P38-ZUOWAI-DHEA-84H	7.38741	12.96	80.61	6.43
					93	P11-5-DHEA-84H	32.5294	19.98	53.99	26.03
						P11-7-DHEA-84H	12.0601	16.16	73.72	10.11
					94	P243-3-DHEA-84H	16.0796	6.59	78.39	15.02
						P243-5-DHEA-84H	4.61487	9.64	86.19	4.17
					95	P237-YOUWAI-DHEA-84H	7.00771	57.2	39.81	3
						P237-ZUOWAI-DHEA-84H	4.17428	23.35	73.46	3.2
					96	P30-2-DHEA-84H	16.3248	30.77	57.92	11.3
						P30-7-DHEA-84H	22.0025	29.19	55.23	15.58
					97	P18-10-DHEA-84H	27.4415	13.26	62.93	23.8
						P18-8-DHEA-84H	20.0417	13.58	69.1	17.32
					98	P24-3-DHEA-84H	13.6899	15.12	73.26	11.62
						P24-4-DHEA-84H	19.3745	17.83	66.25	15.92
					99	P253-3-DHEA-84H	80.6494	31	13.35	55.64
						P253-5-DHEA-84H	65.9764	23.7	25.96	50.34
					100	P176-CANCER-DHEA-84H	3.34764	6.8	90.08	3.12
						P176-NORMAL-DHEA-84H	5.15961	19.18	76.65	4.17
					101	P234-1-DHEA-84H	5.58992	14.31	80.9	4.79
						P234-10-DHEA-84H	19.3076	9.88	72.72	17.4
					102	P22-10-DHEA-84H	30.1957	14.16	59.92	25.92
						P22-3-DHEA-84H	37.5333	21.11	49.28	29.61
					103	P101-5-DHEA-84H	39.9409	15.35	50.84	33.81
						P101-8-DHEA-84H	54.8354	23.17	34.7	42.13
					104	P119-3-DHEA-84H	27.2964	15.62	61.34	23.03
						P119-9-DHEA-84H	11.1463	8.31	81.47	10.22
					105	P188-5-DHEA-84H	3.55259	7.11	89.59	3.3
						P188-8-DHEA-84H	64.1008	28.55	25.65	45.8
					106	P183-2-DHEA-84H	28.8377	20.58	56.51	22.9
						P183-7-DHEA-84H	28.6021	25.54	53.17	21.3
					107	P184-2A-DHEA-84H	39.8508	24.93	45.16	29.92
						P184-2B-DHEA-84H	11.8725	18.72	71.63	9.65
					108	P258-3-DHEA-84H	19.7998	12.07	70.52	17.41
						P258-5-DHEA-84H	46.9131	20.47	42.22	37.31
					109	P91-3-DHEA-84H	19.2084	15.89	67.97	16.16
						P91-6-DHEA-84H	3.61059	9.71	87.03	3.26
					110	P263-5-DHEA-84H	45.4567	15.58	46.04	38.37
						P263-7-DHEA-84H	44.2777	18.03	45.67	36.29
					111	P37-2-DHEA-84H	42.6915	24.94	43.01	32.04
						P37-8-DHEA-84H	26.8903	20.12	58.4	21.48
					112	P265-3-DHEA-84H	55.9708	23.21	33.81	42.98
						P265-5-DHEA-84H	27.9849	15.48	60.86	23.65
					113	P36-10-DHEA-84H	61.3733	15.67	32.57	51.75
						P36-6-DHEA-84H	56.2043	26.18	32.33	41.49
					114	P65-2-DHEA-84H	25.9006	13.67	63.97	22.36
						P65-8-DHEA-84H	45.0418	22.03	42.73	35.02
					115	P89-3-DHEA-84H	28.1241	26.54	52.8	20.66
						P89-5-DHEA-84H	46.4087	15.49	45.29	39.22
					116	P186-5-DHEA-84H	50.3166	22.62	38.45	38.94
						P186-8-DHEA-84H	51.3803	23.57	37.16	39.27
					117	P82-10-DHEA-84H	57.6096	25.62	31.53	42.85
						P82-3-DHEA-84H	31.5297	15.53	57.83	26.63
					118	P329-3-DHEA-84H	10.5939	17.49	73.76	8.74
						P329-6-DHEA-84H	19.2612	13.92	69.5	16.58
					119	P21-10-DHEA-84H	24.3158	23.64	57.8	18.57
						P21-3-DHEA-84H	31.1212	32.05	46.81	21.15
					120	P133-3-DHEA-84H	48.0371	22.32	40.37	37.32
						P133-7-DHEA-84H	42.0384	30.74	40.15	29.12
					121	P28-5-DHEA-84H	35.6236	21.26	50.69	28.05
						P28-8-DHEA-84H	27.6171	18.42	59.05	22.53
					122	P195-5-DHEA-84H	45.115	26.1	40.56	33.34
						P195-7-DHEA-84H	42.8104	20.51	45.46	34.03
					123	P222-3-DHEA-84H	42.4986	26.28	42.39	31.33
						P222-5-DHEA-84H	37.8199	21.47	48.83	29.7
					124	P208-2-DHEA-84H	13.9379	16.2	72.12	11.68
						P208-7-DHEA-84H	60.4721	30.11	27.63	42.27
					125	P39-6-DHEA-84H	46.0082	31.86	36.79	31.35
						P39-9-DHEA-84H	45.1961	18.4	44.72	36.88
					126	P49-10-DHEA-84H	41.3443	22.19	45.64	32.17
						P49-3-DHEA-84H	51.2814	22.73	37.64	39.62
					127	P220-2-DHEA-84H	72.5826	24.62	20.67	54.72
						P220-4-DHEA-84H	34.9431	21.72	50.92	27.35
					128	P212-YOUWAI-DHEA-84H	27.3087	34.28	47.78	17.95
						P212-ZUOWAI-DHEA-84H	10.0051	20.84	71.24	7.92
					129	P148-2-DHEA-84H	44.3905	25.83	41.24	32.92
						P148-4-DHEA-84H	44.7639	19.33	44.57	36.12
					130	P331-WAIZHOU-DHEA-84H	31.1814	18.06	56.39	25.55
						P331-YIXING-DHEA-84H	23.2132	19.83	61.56	18.61
					131	P159-10-DHEA-84H	43.0052	23.81	43.43	32.77
						P159-3-DHEA-84H	17.4682	11.2	73.28	15.51
					132	P235-2-DHEA-84H	24.1446	22.83	58.53	18.63
						P235-4-DHEA-84H	50.2246	28.74	35.46	35.78
					133	P10-WAI1-DHEA-84H	20.9623	10.85	70.47	18.69
						P10-WAI2-DHEA-84H	9.94444	11.82	79.42	8.77
						P10-YI1-DHEA-84H	13.9064	6.6	80.42	12.99
						P10-YI2-DHEA-84H	0	5.06	94.94	0
					134	P175-2-DHEA-84H	33.6967	16.53	55.35	28.13
						P175-5-DHEA-84H	25.5467	14.94	63.33	21.73
					135	P57-5-DHEA-84H	25.8502	20.3	59.09	20.6
						P57-8-DHEA-84H	45.5491	36.53	34.56	28.91
					136	P232-4-DHEA-84H	44.6051	26.68	40.61	32.7
						P232-6-DHEA-84H	47.6338	22.66	40.5	36.84
					137	P228-3-DHEA-84H	14.7937	21.26	67.1	11.65
						P228-5-DHEA-84H	23.258	26.95	56.06	16.99
					138	P239-YOUWAI-DHEA-84H	46.7413	16.06	44.7	39.23
						P239-YOUYI-DHEA-84H	25.6558	11.56	65.75	22.69
					139	P75-4-DHEA-84H	9.67295	13.46	78.16	8.37
						P75-8-DHEA-84H	11.7259	12.16	77.54	10.3
					140	P13-2-DHEA-84H	60.5291	15.7	33.27	51.02
						P13-5-DHEA-84H	62.1878	25.14	28.31	46.56
					141	P118-4-DHEA-84H	16.7905	11.14	73.94	14.92
						P118-5-DHEA-84H	46.45	18.46	43.67	37.88
					142	P200-YOUWAI-DHEA-84H	34.1824	25.02	49.35	25.63
						P200-ZUOWAI-DHEA-84H	11.3238	19.03	71.81	9.17
					143	P117-1-DHEA-84H	37.7472	22.14	48.47	29.39
						P117-5-DHEA-84H	36.7342	24.44	47.81	27.76
					144	P173-1-DHEA-84H	19.776	16.97	66.61	16.42
						P173-5-DHEA-84H	4.12073	10.2	86.09	3.7
					145	P260-5-DHEA-84H	30.596	16.94	57.64	25.41
						P260-7-DHEA-84H	49.9136	30.53	34.8	34.68
					146	P150-1-DHEA-84H	24.6156	19.35	60.79	19.85
						P150-5-DHEA-84H	29.0851	15.74	59.76	24.51
					147	P76-YOUWAI-DHEA-84H	11.356	13.36	76.81	9.84
						P76-ZUOWAI-DHEA-84H	9.00871	10.42	81.51	8.07
					148	P40-5-DHEA-84H	52.4141	20.89	37.65	41.47
						P40-8-DHEA-84H	35.1183	18.02	53.19	28.79
					149	P182-YOUWAI-DHEA-84H	36.2585	13.52	55.13	31.36
						P182-ZUOWAI-DHEA-84H	12.5044	15.23	74.17	10.6
					150	P227-YOUWAI-DHEA-84H	16.4482	25.22	62.48	12.3
						P227-ZUOWAI-DHEA-84H	6.92771	23.65	71.07	5.29
					151	P26-10-DHEA-84H	43.7885	20.56	44.66	34.79
						P26-3-DHEA-84H	45.689	20.89	42.96	36.14
					152	P165-3-DHEA-84H	28.0142	66.16	24.36	9.48
						P165-5-DHEA-84H	46.2255	38.8	32.91	28.29
					153	P130-3-DHEA-84H	46.7302	41.28	31.28	27.44
						P130-8-DHEA-84H	15.3856	19.87	67.81	12.33
					154	P196-YOUWAI-DHEA-84H	11.1154	22.36	69.01	8.63
						P196-ZUOYI-DHEA-84H	3.87359	8.87	87.6	3.53
					155	P242-3-DHEA-84H	52.7857	19.06	38.22	42.73
						P242-5-DHEA-84H	43.352	18.03	46.44	35.54
					156	P92-2-DHEA-84H	36.8688	31.08	43.51	25.41
						P92-5-DHEA-84H	33.5265	22.36	51.61	26.03
					157	P247-6-DHEA-84H	46.608	19.37	43.05	37.58
						P247-8-DHEA-84H	61.2683	20.83	30.66	48.5
					158	P223-5-DHEA-84H	38.4872	36.94	38.79	24.27
						P223-7-DHEA-84H	24.392	14.89	64.35	20.76
					159	P246-3-DHEA-84H	0	4.96	95.04	0
						P246-5-DHEA-84H	8.54369	7.29	84.78	7.92
					160	P194-3-DHEA-84H	68.2368	31.43	21.78	46.79
						P194-5-DHEA-84H	66.117	27.85	24.45	47.71
					161	P171-2-DHEA-84H	8.93381	7.98	83.79	8.22
						P171-3-DHEA-84H	26.0941	8.39	67.72	23.91
					162	P211-YOUWAI-DHEA-84H	55.7823	25.03	33.15	41.82
						P211-ZUOWAI-DHEA-84H	5.69235	17.96	77.37	4.67
					163	P56-2-DHEA-84H	45.7745	22.14	42.22	35.64
						P56-8-DHEA-84H	35.4457	18.88	52.36	28.75
					164	P45-10-DHEA-84H	64.2803	33.93	23.6	42.47
						P45-7-DHEA-84H	44.9288	33.27	36.76	29.99
					165	P9-A-DHEA-84H	6.43547	12.05	82.29	5.66
						P9-B-DHEA-84H	6.11468	15.93	78.92	5.14
					166	P78-YOUWAI-DHEA-84H	26.8996	18.15	59.84	22.02
						P78-ZUOWAI-DHEA-84H	36.4661	13.92	54.69	31.39
					167	P20-A-DHEA-84H	35.3657	11.25	57.35	31.38
						P20-B-DHEA-84H	13.4968	7.84	79.73	12.44
					168	P123-3-DHEA-84H	19.2532	38.39	49.74	11.86
						P123-6-DHEA-84H	2.8637	17.24	80.39	2.37
					169	P63-3-DHEA-84H	38.1779	21.06	48.79	30.13
						P63-8-DHEA-84H	91.9422	34.97	5.24	59.79
					170	P190-YOUWAI-DHEA-84H	3.00256	6.08	91.1	2.82
						P190-YOUYI-DHEA-84H	0	21.27	78.73	0
					171	P19-3-DHEA-84H	36.4957	18.11	52.01	29.89
						P19-5-DHEA-84H	24.7129	11.16	66.87	21.95
					172	P77-3-DHEA-84H	22.6236	26.36	56.98	16.66
						P77-5-DHEA-84H	52.3681	22.3	37.01	40.69
					173	P199-5-DHEA-84H	52.8045	19.06	38.2	42.74
						P199-7-DHEA-84H	39.1625	15.94	51.14	32.92
					174	P192-3-DHEA-84H	44.9036	20.64	43.73	35.64
						P192-8-DHEA-84H	68.4435	22.52	24.45	53.03
					175	P79-10-DHEA-84H	40.186	15.07	50.8	34.13
						P79-2-DHEA-84H	55.8046	18.34	36.09	45.57
					176	P163-3-DHEA-84H	43.3767	23.83	43.13	33.04
						P163-6-DHEA-84H	48.2371	35.89	33.18	30.92
					177	P226-5-DHEA-84H	36.3825	27.85	45.9	26.25
						P226-8-DHEA-84H	35.745	30.2	44.85	24.95
					178	P51-5-DHEA-84H	35.0276	25.83	48.19	25.98
						P51-9-DHEA-84H	55.5143	27.29	32.35	40.37
					179	P116-1-DHEA-84H	63.5714	30	25.5	44.5
						P116-2-DHEA-84H	77.8174	29.89	15.55	54.55
					180	P264-4-DHEA-84H	52.8707	15.71	39.73	44.57
						P264-6-DHEA-84H	64.969	24.21	26.55	49.24
					181	P17-10-DHEA-84H	51.267	26.59	35.77	37.63
						P17-7-DHEA-84H	21.5615	11.88	69.12	19
					182	P198-3-DHEA-84H	33.3529	14.89	56.73	28.39
						P198-5-DHEA-84H	45.0667	21.25	43.26	35.49
					183	P66-2-DHEA-84H	55.6193	35.5	28.63	35.88
						P66-8-DHEA-84H	47.4139	27.11	38.33	34.56
					184	P249-11-DHEA-84H	9.95723	8.82	82.11	9.08
						P249-3-DHEA-84H	25.2189	17.77	61.5	20.74
						P249-5-DHEA-84H	43.9188	11.86	49.43	38.71
					185	P41-5-DHEA-84H	45.3625	39.74	32.93	27.34
						P41-7-DHEA-84H	91.2423	20.09	7	72.93
					186	P256-5-DHEA-84H	80.3407	27.21	14.31	58.48
						P256-7-DHEA-84H	71.6799	25.54	21.09	53.38
					187	P143-5-DHEA-84H	36.9142	21.91	49.27	28.83
						P143-7-DHEA-84H	25.5838	21.2	58.64	20.16
					188	P47-3-DHEA-84H	71.9217	33.08	18.79	48.13
						P47-5-DHEA-84H	20.9259	18.57	64.39	17.04
					189	P179-3-DHEA-84H	31.5325	18.36	55.89	25.74
						P179-8-DHEA-84H	31.5151	18.41	55.87	25.71
					190	P244-3-DHEA-84H	40.38	16.34	49.89	33.79
						P244-5-DHEA-84H	51.417	23.44	37.2	39.37
					191	P191-5-DHEA-84H	19.2953	15.98	67.8	16.21
						P191-7-DHEA-84H	5.43303	12.93	82.33	4.73
					192	P224-1-DHEA-84H	0	13.67	86.33	0
						P224-5-DHEA-84H	26.233	20.52	58.63	20.85
					193	P236-1-DHEA-84H	13.9756	13.84	74.11	12.04
						P236-7-DHEA-84H	50.5735	26.76	36.2	37.04
					194	P42-10-DHEA-84H	12.6627	20.88	69.11	10.02
						P42-3-DHEA-84H	11.1581	22.03	69.27	8.7
					195	P62-12-DHEA-84H	37.302	14.16	53.82	32.02
						P62-9-DHEA-84H	29.7633	16.34	58.76	24.9
					196	P201-4-DHEA-84H	58.7668	12.91	35.91	51.18
						P201-6-DHEA-84H	49.7441	15.99	42.22	41.79
					197	P55-2-DHEA-84H	21.4778	12.99	68.33	18.69
						P55-8-DHEA-84H	63.4671	27.49	26.49	46.02
					198	P193-10-DHEA-84H	41.6939	17.35	48.19	34.46
						P193-3-DHEA-84H	58.2711	30.36	29.06	40.58
					199	P204-YOUWAI-DHEA-84H	11.2716	11.37	78.64	9.99
						P204-ZUOWAI-DHEA-84H	29.2454	17.96	58.04	23.99
					200	P216-5-DHEA-84H	70.8429	21.46	22.9	55.64
						P216-8-DHEA-84H	48.6866	18.15	42	39.85
					201	P112-3-DHEA-84H	23.77	21.75	59.65	18.6
						P112-7-DHEA-84H	38.3868	25.87	45.68	28.46
					202	P87-4-DHEA-84H	40.5705	15.17	50.42	34.42
						P87-7-DHEA-84H	14.9875	11.86	74.93	13.21
					203	P174-10-DHEA-84H	29.0061	17.49	58.57	23.93
						P174-3-DHEA-84H	30.8113	43.3	39.23	17.47
					204	P141-12-DHEA-84H	48.8971	23.86	38.92	37.24
						P141-4-DHEA-84H	4.38469	10.37	85.7	3.93
					205	P214-YOUWAI-DHEA-84H	17.9373	18.94	66.52	14.54
						P214-ZUOWAI-DHEA-84H	23.6591	26.55	56.08	17.38
					206	P134-3-DHEA-84H	59.8223	26.83	29.39	43.76
						P134-6-DHEA-84H	23.4251	15.4	64.79	19.82
					207	P71-5-DHEA-84H	58.0101	16.47	35.07	48.45
						P71-7-DHEA-84H	76.2288	30.41	16.54	53.04
					208	P88-1-DHEA-84H	30.0948	18.79	56.77	24.44
						P88-5-DHEA-84H	0	6.75	93.25	0
					209	P241-5-DHEA-84H	39.9202	24.79	45.18	30.02
						P241-7-DHEA-84H	0	7.31	92.69	0
					210	P25-10-DHEA-84H	23.2435	28.4	54.95	16.64
						P25-7-DHEA-84H	49.8705	15.06	42.58	42.36
					212	P254-3-DHEA-84H	8.23378	22.15	71.44	6.41
						P254-5-DHEA-84H	14.364	6.92	79.71	13.37
					213	P209-YOUWAI-DHEA-84H	14.7846	18.98	69.05	11.98
						P209-ZUOWAI-DHEA-84H	33.985	27.86	47.61	24.51
					214	P189-2-DHEA-84H	7.61467	21.72	72.31	5.96
						P189-3-DHEA-84H	36.0336	34.46	41.93	23.62
					215	P167-2-DHEA-84H	46.5905	40.46	31.8	27.74
						P167-3-DHEA-84H	24.7012	67.37	24.57	8.06
					216	P238-CANCER-DHEA-84H	31.937	19.32	54.92	25.77
						P238-YOUWAI-DHEA-84H	3.89148	10.06	86.44	3.5
					217	P125-1-DHEA-84H	39.7906	16.89	50.04	33.07
						P125-2-DHEA-84H	40.3853	12.27	52.3	35.43
					218	P69-2-DHEA-84H	19.0868	12.41	70.88	16.72
						P69-3-DHEA-84H	4.11832	12.1	84.28	3.62
					219	P221-YOUWAI-DHEA-84H	46.2031	15.59	45.41	39
						P221-YOUYI-DHEA-84H	18.9426	13.38	70.22	16.41
						P221-ZUOWAI-DHEA-84H	5.23256	10.56	84.76	4.68
					220	P147-2-DHEA-84H	33.5469	36	42.53	21.47
						P147-5-DHEA-84H	33.0479	29.93	46.92	23.16
					221	P59-10-DHEA-84H	27.4774	12.51	63.45	24.04
						P59-7-DHEA-84H	3.52227	7.74	89.02	3.25
					222	P108-3-DHEA-84H	40.5629	30.02	41.6	28.39
						P108-5-DHEA-84H	37.9274	24.82	46.66	28.51
					223	P46-YOUWAI-DHEA-84H	33.1297	31.24	45.98	22.78
						P46-YOUYI-DHEA-84H	18.9056	20.87	64.17	14.96
					224	P210-10-DHEA-84H	41.3817	28.92	41.66	29.41
						P210-4-DHEA-84H	43.0474	28.65	40.63	30.71
					225	P146-YOUWAI-DHEA-84H	20.7957	14.79	67.49	17.72
						P146-ZUOYI-DHEA-84H	51.0056	39.34	29.72	30.94
					226	P149-5-DHEA-84H	53.4033	19.93	37.31	42.76
						P149-6-DHEA-84H	42.3086	17.7	47.48	34.82
					227	P217-3-DHEA-84H	7.46852	7.89	85.24	6.88
						P217-5-DHEA-84H	35.2354	28.85	46.08	25.07
					228	P103-10-DHEA-84H	60.4049	16.53	33.05	50.42
						P103-9-DHEA-84H	23.6412	17.39	63.08	19.53
					229	P185-3-DHEA-84H	61.0703	29.18	27.57	43.25
						P185-5-DHEA-84H	17.3202	10.73	73.8	15.46
					230	P33-4-DHEA-84H	46.6367	26.56	39.19	34.25
						P33-5-DHEA-84H	69.2855	22.74	23.73	53.53
					231	P252-3-DHEA-84H	51.7497	27.13	35.16	37.71
						P252-5-DHEA-84H	18.1709	8.81	74.62	16.57
					232	P261-3-DHEA-84H	34.7434	21.3	51.37	27.35
						P261-5-DHEA-84H	78.7445	25.28	15.88	58.83
					233	P230-6-DHEA-84H	58.5919	29.41	29.23	41.36
						P230-9-DHEA-84H	33.259	37.25	41.88	20.87
					234	P205-3-DHEA-84H	76.8193	28.13	16.66	55.21
						P205-5-DHEA-84H	59.0816	26.39	30.12	43.49
					235	P181-3-DHEA-84H	57.7347	16.49	35.3	48.22
						P181-6-DHEA-84H	44.1418	20.72	44.29	35
					236	P31-10-DHEA-84H	30.2118	21.61	54.7	23.68
						P31-3-DHEA-84H	21.0276	20.2	63.02	16.78
					237	P131-5-DHEA-84H	5.1473	10.05	85.32	4.63
						P131-6-DHEA-84H	24.7044	19.65	60.5	19.85
					238	P73-4-DHEA-84H	73.524	29.37	18.7	51.93
						P73-6-DHEA-84H	52.2909	24.92	35.82	39.26
					239	P96-2-DHEA-84H	22.7876	17.85	63.43	18.72
						P96-4-DHEA-84H	30.9638	22.91	53.22	23.87

## Sheet: Figure 1C
					Age	oxi	DHEA	potent_androgen
					63	21.13	49.19	29.685
					69	12.52	84.35	3.13
					67	27.82	40.42	31.77
					63	24.715	43.295	31.99
					63	17.93	63.45	18.625
					53	12.825	79.77	7.41
					62	29.035	40.7	30.26
					58	13.5	34.5	52
					68	22.01	42.83	35.16
					47	29.255	39.045	31.705
					63	23.87	27.46	48.67
					68	20.615	47.715	31.655
					74	21.31	67.76	10.93
					59	12.6	78.36	9.04
					70	14.03	46.83	39.14
					87	22.325	55.21	22.46
					68	17.3	54.5	28.21
					80	23	49.85	27.155
					60	11.53	53.72	34.73
					77	25.75	24.545	49.705
					72	35.905	37.42	26.68
					71	21.26	47.34	31.41
					55	9.33	90.67	0
					67	19.38	44.54	36.08
					44	29.745	49.48	20.775
					43	25.375	38.63	36
					52	29.255	31.04	39.705
					57	28.235	35.365	36.39
					80	7.1	88.75	4.15
					72	22.97	60.28	16.76
					72	19.21	50.425	30.355
					65	30.61	47.035	22.35
					65	13.885	80.055	6.06
					71	15.58	70.73	13.69
					71	16.335	58.855	24.815
					71	32.06	27.545	40.395
					66	18.07	63.855	18.07
					61	13.42	66.015	20.56
					54	27.35	19.655	52.99
					66	12.095	76.81	11.095
					83	17.635	54.6	27.765
					64	23.17	34.7	42.13
					72	28.55	25.65	45.8
					69	16.805	45.855	37.33
					74	17.85	53.35	28.69
					58	21.015	49.045	29.94
					76	21.26	50.69	28.05
					72	25.13	40.755	34.115
					52	22.46	41.64	35.895
					91	22.58	42.905	34.52
					69	32.2	35.87	31.93
					63	17.505	58.355	24.14
					75	9.75667	76.77	13.4833
					78	14.94	63.33	21.73
					72	24.67	40.555	34.77
					51	13.81	55.225	30.96
					76	20.42	30.79	48.79
					67	23.735	46.22	30.045
					60	20.725	43.81	35.465
					68	30.575	49.545	19.885
					68	18.545	42.33	39.135
					60	26.72	47.56	25.72
					69	14.93	74.255	10.82
					70	6.125	89.91	3.96
					67	33.6	30.18	36.23
					63	11.25	57.35	31.38
					82	28.015	27.015	44.96
					76	35.79	34.15	30.07
					64	16.705	43.445	39.85
					54	26.56	40.27	33.175
					59	29.945	20.525	49.525
					60	19.96	33.14	46.905
					73	31.305	33.48	35.22
					75	26.375	17.7	55.93
					58	17.095	72.48	10.425
					81	15.25	56.29	28.46
					84	14.45	39.065	46.485
					63	23.855	38.625	37.52
					61	23.81	52.665	23.53
					72	13.515	62.675	23.815
					59	23.44	25.805	50.745
					59	6.75	93.25	0
					64	21.73	48.765	29.5
					77	14.485	57.815	27.705
					59	14.82	76.94	8.24
					60	19.93	37.31	42.76
					77	24.65	31.46	43.89
					62	17.97	54.89	27.14
					71	23.29	33.625	43.09
					68	27.145	27.26	45.595

## Sheet: Figure 1D
Benign tissue	3B activity	oxi	DHEA	potent_androgen			Localized Prostate cancer	3B activity	oxi	DHEA	potent_androgen			Metastatic prostate cancer	3B activity	oxi	DHEA	potent_androgen
	30.2779	14.36	59.71	25.93				50.9492	24.67	36.95	38.38				77.869	25.67	16.45	57.88
	46.3736	27.9	38.67	33.44				34.0245	24.76	49.64	25.6				50.6352	22.07	38.47	39.46
	0	13.01	86.99	0				13.5267	17.95	70.96	11.1				34.6552	38.23	40.37	21.41
	7.11606	12.03	81.71	6.26				31.8553	17.91	55.94	26.15				25.5811	21.26	58.59	20.14
	44.0089	27.82	40.42	31.77				17.8061	16.78	68.41	14.82				70.5813	31.72	20.09	48.2
	35.3722	29.21	45.75	25.04				0	8.87	91.13	0				29.3936	19.03	57.17	23.8
	49.8805	28.86	35.65	35.48				45.0827	22.01	42.83	35.16				25.9006	13.67	63.97	22.36
	60.1156	13.5	34.5	52				13.8899	21.31	67.76	10.93				45.0418	22.03	42.73	35.02		0.772794	0.427127	0.629533	0.829354
	46.817	34.82	34.67	30.52				45.5275	14.03	46.83	39.14				44.3905	25.83	41.24	32.92
	43.1005	23.69	43.42	32.89				35.9652	21.74	50.12	28.15				44.7639	19.33	44.57	36.12		0.0281138	0.484767	0.0409664	0.018565
	42.7239	19.58	46.05	34.35				32.4383	12.86	58.88	28.27				44.6051	26.68	40.61	32.7
	36.9671	21.65	49.38	28.96				39.8857	21.26	47.34	31.41				47.6338	22.66	40.5	36.84		0.0377504	0.175745	0.0344185	0.0331803
	15.5911	16.94	70.11	12.95				44.7532	19.38	44.54	36.08				60.5291	15.7	33.27	51.02
	5.59189	8.26	86.61	5.13				48.0663	33.02	34.78	32.19				62.1878	25.14	28.31	46.56
	21.188	24.58	59.44	15.98				53.0311	23.45	35.95	40.59				30.596	16.94	57.64	25.41
	36.2112	20.07	50.98	28.94				65.1069	27.96	25.13	46.89				49.9136	30.53	34.8	34.68
	46.5967	35.21	34.6	30.19				15.4344	10.46	75.72	13.82				15.4533	14.85	72	13.16
	27.0343	10.79	65.1	24.12				33.7517	35.46	42.75	21.78				9.97764	15.01	76.51	8.48
	39.2651	11.53	53.72	34.73				30.8728	25.76	51.32	22.92				38.1779	21.06	48.79	30.13
	66.5719	22.61	25.87	51.52				2.7631	9.16	88.33	2.51				91.9422	34.97	5.24	59.79
	67.3464	28.89	23.22	47.89				11.8073	18.61	71.78	9.61				58.7668	12.91	35.91	51.18
	36.0535	40.2	38.24	21.56				16.2165	15.58	70.73	13.69				49.7441	15.99	42.22	41.79
	46.4912	31.61	36.6	31.8				10.5058	7.48	82.8	9.72				46.6367	26.56	39.19	34.25
	0	9.33	90.67	0				53.3414	25.19	34.91	39.91				69.2855	22.74	23.73	53.53
	56.5001	31.54	29.78	38.68				27.4415	13.26	62.93	23.8				34.7434	21.3	51.37	27.35
	55.7716	26.97	32.3	40.73				20.0417	13.58	69.1	17.32				78.7445	25.28	15.88	58.83
	4.46717	7.1	88.75	4.15				54.8354	23.17	34.7	42.13
	21.7549	22.97	60.28	16.76				28.1241	26.54	52.8	20.66
	30.2466	31.86	47.53	20.61				46.4087	15.49	45.29	39.22
	88.8397	32.26	7.56	60.18				47.0944	32.2	35.87	31.93
	32.5294	19.98	53.99	26.03				25.5467	14.94	63.33	21.73
	12.0601	16.16	73.72	10.11				43.7885	20.56	44.66	34.79
	80.6494	31	13.35	55.64				45.689	20.89	42.96	36.14
	65.9764	23.7	25.96	50.34				0	4.96	95.04	0
	5.58992	14.31	80.9	4.79				8.54369	7.29	84.78	7.92
	19.3076	9.88	72.72	17.4				63.5714	30	25.5	44.5
	30.1957	14.16	59.92	25.92				77.8174	29.89	15.55	54.55
	37.5333	21.11	49.28	29.61				52.8707	15.71	39.73	44.57
	64.1008	28.55	25.65	45.8				64.969	24.21	26.55	49.24
	45.4567	15.58	46.04	38.37				55.6193	35.5	28.63	35.88
	44.2777	18.03	45.67	36.29				47.4139	27.11	38.33	34.56
	35.6236	21.26	50.69	28.05				80.3407	27.21	14.31	58.48
	46.0082	31.86	36.79	31.35				71.6799	25.54	21.09	53.38
	45.1961	18.4	44.72	36.88				0	13.67	86.33	0
	41.3443	22.19	45.64	32.17				26.233	20.52	58.63	20.85
	51.2814	22.73	37.64	39.62				41.6939	17.35	48.19	34.46
	43.0052	23.81	43.43	32.77				58.2711	30.36	29.06	40.58
	17.4682	11.2	73.28	15.51				40.5705	15.17	50.42	34.42
	20.9623	10.85	70.47	18.69				14.9875	11.86	74.93	13.21
	9.94444	11.82	79.42	8.77				58.0101	16.47	35.07	48.45
	13.9064	6.6	80.42	12.99				76.2288	30.41	16.54	53.04
	46.7413	16.06	44.7	39.23				0	6.75	93.25	0
	25.6558	11.56	65.75	22.69				23.2435	28.4	54.95	16.64
	46.7302	41.28	31.28	27.44				49.8705	15.06	42.58	42.36
	15.3856	19.87	67.81	12.33
	52.7857	19.06	38.22	42.73
	43.352	18.03	46.44	35.54
	36.8688	31.08	43.51	25.41
	33.5265	22.36	51.61	26.03
	64.2803	33.93	23.6	42.47
	44.9288	33.27	36.76	29.99
	35.3657	11.25	57.35	31.38
	46.8234	35.79	34.15	30.07
	40.186	15.07	50.8	34.13
	55.8046	18.34	36.09	45.57
	35.0276	25.83	48.19	25.98
	55.5143	27.29	32.35	40.37
	37.302	14.16	53.82	32.02
	29.7633	16.34	58.76	24.9
	23.77	21.75	59.65	18.6
	38.3868	25.87	45.68	28.46
	46.2031	15.59	45.41	39
	18.9426	13.38	70.22	16.41
	9.67363	14.82	76.94	8.24
	53.4033	19.93	37.31	42.76
	51.7497	27.13	35.16	37.71
	18.1709	8.81	74.62	16.57
	73.524	29.37	18.7	51.93
	52.2909	24.92	35.82	39.26

## Sheet: Patients for 1D
Biopsy number	3bHSD1 activity	oxidized DHEA	DHEA	potent_androgen	Tissue anatomy	Cancer cells identified in biopsy	Treatment	Disease stage	Age	PSA	Gleason score (biopsy)	Gleason score (patient)	TNM
P105-3-DHEA-84H	30.2779	14.36	59.71	25.93	Peripheral zone	No	naive	Benign	63	8.84	/	/	/
P105-6-DHEA-84H	46.3736	27.9	38.67	33.44	Transition zone	No	naive	Benign	63	8.84	/	/	/
P50-3-DHEA-84H	0	13.01	86.99	0	Peripheral zone	No	naive	Benign	69	41	/	/	/
P50-5-DHEA-84H	7.11606	12.03	81.71	6.26	Transition zone	No	naive	Benign	69	41	/	/	/
P114-8-DHEA-84H	44.0089	27.82	40.42	31.77	Peripheral zone	No	naive	Benign	67	11	/	/	/
P122-3-DHEA-84H	50.9492	24.67	36.95	38.38	Peripheral zone	No	naive	Localized prostate cancer	63	20	/	3+3=6	T2N0M0
P122-6-DHEA-84H	34.0245	24.76	49.64	25.6	Transition zone	Yes	naive	Localized prostate cancer	63	20	3+3=6	3+3=6	T2N0M0
P129-1-DHEA-84H	13.5267	17.95	70.96	11.1	Peripheral zone	/	naive	Localized prostate cancer	63	20	/	4+3=7	T2N0M0
P129-6-DHEA-84H	31.8553	17.91	55.94	26.15	Transition zone	/	naive	Localized prostate cancer	63	20	/	4+3=7	T2N0M0
P84-4-DHEA-84H	17.8061	16.78	68.41	14.82	Peripheral zone	Yes	naive	Localized prostate cancer	53	30.4	4+5=9	4+5=9	T2N0M0
P84-7-DHEA-84H	0	8.87	91.13	0	Peripheral zone	Yes	naive	Localized prostate cancer	53	30.4	4+5=9	4+5=9	T2N0M0
P126-3-DHEA-84H	35.3722	29.21	45.75	25.04	Peripheral zone	No	naive	Benign	62	5.34	/	/	/
P126-5-DHEA-84H	49.8805	28.86	35.65	35.48	Transition zone	No	naive	Benign	62	5.34	/	/	/
P145-5-DHEA-84H	60.1156	13.5	34.5	52	Transition zone	No	naive	Benign	58	8.77	/	/	/
P44-7-DHEA-84H	45.0827	22.01	42.83	35.16	Peripheral zone	No	naive	Localized prostate cancer	68	12	/	3+3=6	T2N0M0
P262-3-DHEA-84H	46.817	34.82	34.67	30.52	Peripheral zone	No	naive	Benign	47	7.64	/	/	/
P262-5-DHEA-84H	43.1005	23.69	43.42	32.89	Transition zone	No	naive	Benign	47	7.64	/	/	/
P255-5-DHEA-84H	77.869	25.67	16.45	57.88	Transition zone	Yes	naive	Metastatic prostate cancer	63	87.51	4+3=7	4+3=7	T2N0M1
P255-7-DHEA-84H	50.6352	22.07	38.47	39.46	Peripheral zone	Yes	naive	Metastatic prostate cancer	63	87.51	4+3=7	4+3=7	T2N0M1
P53-3-DHEA-84H	42.7239	19.58	46.05	34.35	Peripheral zone	No	naive	Benign	68	41	/	/	/
P53-9-DHEA-84H	36.9671	21.65	49.38	28.96	Transition zone	No	naive	Benign	68	41	/	/	/
P207-5-DHEA-84H	13.8899	21.31	67.76	10.93	Transition zone	/	naive	Localized prostate cancer	74	81.83	/	3+4=7	T3N0M0
P152-2-DHEA-84H	15.5911	16.94	70.11	12.95	Peripheral zone	No	naive	Benign	59	34.63	/	/	/
P152-6-DHEA-84H	5.59189	8.26	86.61	5.13	Peripheral zone	No	naive	Benign	59	34.63	/	/	/
P52-YOUWAI-DHEA-84H	45.5275	14.03	46.83	39.14	/	/	naive	Localized prostate cancer	70	6.27	/	3+3=6	T1N0M0
P218-3-DHEA-84H	21.188	24.58	59.44	15.98	Peripheral zone	No	naive	Benign	87	11.6	/	/	/
P218-5-DHEA-84H	36.2112	20.07	50.98	28.94	Transition zone	No	naive	Benign	87	11.6	/	/	/
P248-2-DHEA-84H	35.9652	21.74	50.12	28.15	Peripheral zone	Yes	naive	Localized prostate cancer	68	15.71	4+4=8	4+4=8	T2N0M0
P248-5-DHEA-84H	32.4383	12.86	58.88	28.27	Transition zone	Yes	naive	Localized prostate cancer	68	15.71	4+4=8	4+4=8	T2N0M0
P54-10-DHEA-84H	46.5967	35.21	34.6	30.19	Peripheral zone	No	naive	Benign	80	14.28	/	/	/
P54-3-DHEA-84H	27.0343	10.79	65.1	24.12	Peripheral zone	No	naive	Benign	80	14.28	/	/	/
P27-7-DHEA-84H	39.2651	11.53	53.72	34.73	Peripheral zone	No	naive	Benign	60	21.4	/	/	/
P61-2-DHEA-84H	66.5719	22.61	25.87	51.52	Peripheral zone	No	naive	Benign	77	50	/	/	/
P61-5-DHEA-84H	67.3464	28.89	23.22	47.89	Transition zone	No	naive	Benign	77	50	/	/	/
P231-3-DHEA-84H	36.0535	40.2	38.24	21.56	Peripheral zone	No	naive	Benign	72	11.63	/	/	/
P231-5-DHEA-84H	46.4912	31.61	36.6	31.8	Transition zone	No	naive	Benign	72	11.63	/	/	/
P153-3-DHEA-84H	39.8857	21.26	47.34	31.41	Peripheral zone	Yes	naive	Localized prostate cancer	71	18.9	3+3=6	3+3=6	T2N0M0
P121-3-DHEA-84H	0	9.33	90.67	0	Peripheral zone	No	naive	Benign	55	5.85	/	/	/
P202-10-DHEA-84H	44.7532	19.38	44.54	36.08	Transition zone	No	naive	Localized prostate cancer	67	6.5	/	3+3=6	T2N0M0
P233-2-DHEA-84H	34.6552	38.23	40.37	21.41	Peripheral zone	Yes	naive	Metastatic prostate cancer	44	64.74	/	/	T4N1M1
P233-4-DHEA-84H	25.5811	21.26	58.59	20.14	Peripheral zone	Yes	naive	Metastatic prostate cancer	44	64.74	/	/	T4N1M1
P43-3-DHEA-84H	70.5813	31.72	20.09	48.2	Peripheral zone	Yes	naive	Metastatic prostate cancer	43	74	4+5=9	4+5=9	T4N1M1
P43-7-DHEA-84H	29.3936	19.03	57.17	23.8	Peripheral zone	Yes	naive	Metastatic prostate cancer	43	74	4+4=8	4+5=9	T4N1M1
P60-10-DHEA-84H	56.5001	31.54	29.78	38.68	Transition zone	No	naive	Benign	52	4.9	/	/	/
P60-7-DHEA-84H	55.7716	26.97	32.3	40.73	Peripheral zone	No	naive	Benign	52	4.9	/	/	/
P110-10-DHEA-84H	48.0663	33.02	34.78	32.19	Transition zone	No	naive	Localized prostate cancer	57	9.1	/	3+3=6	T2N0M0
P110-3-DHEA-84H	53.0311	23.45	35.95	40.59	Peripheral zone	Yes	naive	Localized prostate cancer	57	9.1	3+3=6	3+3=6	T2N0M0
P70-3-DHEA-84H	4.46717	7.1	88.75	4.15	Peripheral zone	No	naive	Benign	80	13	/	/	/
P15-9-DHEA-84H	21.7549	22.97	60.28	16.76	Peripheral zone	No	naive	Benign	72	8.74	/	/	/
P58-4-DHEA-84H	65.1069	27.96	25.13	46.89	Transition zone	No	naive	Localized prostate cancer	72	47.5	/	4+4=8	T2N0M0
P58-6-DHEA-84H	15.4344	10.46	75.72	13.82	Peripheral zone	Yes	naive	Localized prostate cancer	72	47.5	4+3=7	4+4=8	T2N0M0
P136-4-DHEA-84H	33.7517	35.46	42.75	21.78	Peripheral zone	No	naive	Localized prostate cancer	65	14.76	/	3+3=6	T2N0M0
P136-5-DHEA-84H	30.8728	25.76	51.32	22.92	Transition zone	No	naive	Localized prostate cancer	65	14.76	/	3+3=6	T2N0M0
P155-10-DHEA-84H	2.7631	9.16	88.33	2.51	Transition zone	/	naive	Localized prostate cancer	65	4.8	/	3+4=7	T2N0M0
P155-8-DHEA-84H	11.8073	18.61	71.78	9.61	Peripheral zone	/	naive	Localized prostate cancer	65	4.8	/	3+4=7	T2N0M0
P104-2-DHEA-84H	16.2165	15.58	70.73	13.69	Peripheral zone	/	naive	Localized prostate cancer	71	8	/	3+3=6	T2N0M0
P81-10-DHEA-84H	10.5058	7.48	82.8	9.72	Transition zone	No	naive	Localized prostate cancer	71	8	/	3+3=6	T2N0M0
P81-4-DHEA-84H	53.3414	25.19	34.91	39.91	Peripheral zone	No	naive	Localized prostate cancer	71	8	/	3+3=6	T2N0M0
P48-10-DHEA-84H	30.2466	31.86	47.53	20.61	Transition zone	No	naive	Benign	71	8.75	/	/	/
P48-7-DHEA-84H	88.8397	32.26	7.56	60.18	Peripheral zone	No	naive	Benign	71	8.75	/	/	/
P11-5-DHEA-84H	32.5294	19.98	53.99	26.03	Transition zone	No	naive	Benign	66	5.09	/	/	/
P11-7-DHEA-84H	12.0601	16.16	73.72	10.11	Peripheral zone	No	naive	Benign	66	5.09	/	/	/
P18-10-DHEA-84H	27.4415	13.26	62.93	23.8	Transition zone	No	naive	Localized prostate cancer	61	15	/	4+4=8	T2N0M0
P18-8-DHEA-84H	20.0417	13.58	69.1	17.32	Peripheral zone	PIN	naive	Localized prostate cancer	61	15	PIN	4+4=8	T2N0M0
P253-3-DHEA-84H	80.6494	31	13.35	55.64	Peripheral zone	No	naive	Benign	54	6	/	/	/
P253-5-DHEA-84H	65.9764	23.7	25.96	50.34	Transition zone	No	naive	Benign	54	6	/	/	/
P234-1-DHEA-84H	5.58992	14.31	80.9	4.79	Peripheral zone	No	naive	Benign	66	14.01	/	/	/
P234-10-DHEA-84H	19.3076	9.88	72.72	17.4	Transition zone	No	naive	Benign	66	14.01	/	/	/
P22-10-DHEA-84H	30.1957	14.16	59.92	25.92	Transition zone	No	naive	Benign	83	6.02	/	/	/
P22-3-DHEA-84H	37.5333	21.11	49.28	29.61	Peripheral zone	No	naive	Benign	83	6.02	/	/	/
P101-8-DHEA-84H	54.8354	23.17	34.7	42.13	Peripheral zone	No	naive	Localized prostate cancer	64	7.08	/	4+4=8	T2N0M0
P188-8-DHEA-84H	64.1008	28.55	25.65	45.8	Peripheral zone	No	naive	Benign	72	2.42	/	/	/
P263-5-DHEA-84H	45.4567	15.58	46.04	38.37	Transition zone	No	naive	Benign	69	14.04	/	/	/
P263-7-DHEA-84H	44.2777	18.03	45.67	36.29	/	No	naive	Benign	69	14.04	/	/	/
P65-2-DHEA-84H	25.9006	13.67	63.97	22.36	Peripheral zone	Yes	naive	Metastatic prostate cancer	74	700.5	4+5=9	4+5=9	T4N1M1
P65-8-DHEA-84H	45.0418	22.03	42.73	35.02	Transition zone	Yes	naive	Metastatic prostate cancer	74	700.5	4+5=9	4+5=9	T4N1M1
P89-3-DHEA-84H	28.1241	26.54	52.8	20.66	Peripheral zone	No	naive	Localized prostate cancer	58	9.9	/	3+3=6	T1N0M0
P89-5-DHEA-84H	46.4087	15.49	45.29	39.22	Transition zone	Yes	naive	Localized prostate cancer	58	9.9	3+3=6	3+3=6	T1N0M0
P28-5-DHEA-84H	35.6236	21.26	50.69	28.05	Transition zone	No	naive	Benign	76	7.48	/	/	/
P39-6-DHEA-84H	46.0082	31.86	36.79	31.35	Transition zone	No	naive	Benign	72	9.8	/	/	/
P39-9-DHEA-84H	45.1961	18.4	44.72	36.88	Peripheral zone	No	naive	Benign	72	9.8	/	/	/
P49-10-DHEA-84H	41.3443	22.19	45.64	32.17	Transition zone	No	naive	Benign	52	2.24	/	/	/
P49-3-DHEA-84H	51.2814	22.73	37.64	39.62	Peripheral zone	No	naive	Benign	52	2.24	/	/	/
P148-2-DHEA-84H	44.3905	25.83	41.24	32.92	Peripheral zone	No	naive	Metastatic prostate cancer	91	940	/	4+3=7	T4N1M1b
P148-4-DHEA-84H	44.7639	19.33	44.57	36.12	Peripheral zone	Yes	naive	Metastatic prostate cancer	91	940	4+3=7	4+3=7	T4N1M1b
P142-7-DHEA-84H	47.0944	32.2	35.87	31.93	Peripheral zone	Yes	naive	Localized prostate cancer	69	14	3+3=6	3+3=6	T2N0M0
P159-10-DHEA-84H	43.0052	23.81	43.43	32.77	Transition zone	No	naive	Benign	63	20.09	/	/	/
P159-3-DHEA-84H	17.4682	11.2	73.28	15.51	Peripheral zone	No	naive	Benign	63	20.09	/	/	/
P10-WAI1-DHEA-84H	20.9623	10.85	70.47	18.69	/	/	naive	Benign	75	2.03	/	/	/
P10-WAI2-DHEA-84H	9.94444	11.82	79.42	8.77	/	/	naive	Benign	75	2.03	/	/	/
P10-YI1-DHEA-84H	13.9064	6.6	80.42	12.99	/	/	naive	Benign	75	2.03	/	/	/
P175-5-DHEA-84H	25.5467	14.94	63.33	21.73	Transition zone	No	naive	Localized prostate cancer	78	17.59	/	3+3=6	T1N0M0
P232-4-DHEA-84H	44.6051	26.68	40.61	32.7	Transition zone	Yes	naive	Metastatic prostate cancer	72	302	3+4=7	3+4=7	T4N1M1
P232-6-DHEA-84H	47.6338	22.66	40.5	36.84	Peripheral zone	Yes	naive	Metastatic prostate cancer	72	302	3+4=7	3+4=7	T4N1M1
P239-YOUWAI-DHEA-84H	46.7413	16.06	44.7	39.23	/	/	naive	Benign	51	NA	/	/	/
P239-YOUYI-DHEA-84H	25.6558	11.56	65.75	22.69	/	/	naive	Benign	51	NA	/	/	/
P13-2-DHEA-84H	60.5291	15.7	33.27	51.02	Peripheral zone	Yes	naive	Metastatic prostate cancer	76	100	4+4=8	4+4=8	T2N0M1
P13-5-DHEA-84H	62.1878	25.14	28.31	46.56	Transition zone	Yes	naive	Metastatic prostate cancer	76	＞100	4+4=8	4+4=8	T2N0M1
P260-5-DHEA-84H	30.596	16.94	57.64	25.41	Transition zone	No	naive	Metastatic prostate cancer	67	513	/	4+4=8	T4N1M1
P260-7-DHEA-84H	49.9136	30.53	34.8	34.68	Peripheral zone	Yes	naive	Metastatic prostate cancer	67	513	4+4=8	4+4=8	T4N1M1
P26-10-DHEA-84H	43.7885	20.56	44.66	34.79	Transition zone	Yes	naive	Localized prostate cancer	60	24.95	3+3=6	3+3=6	T2N0M0
P26-3-DHEA-84H	45.689	20.89	42.96	36.14	Peripheral zone	Yes	naive	Localized prostate cancer	60	24.95	3+3=6	3+3=6	T2N0M0
P130-3-DHEA-84H	46.7302	41.28	31.28	27.44	Peripheral zone	Yes	naive	Benign	68	44.2	4+4=8	4+4=8	T3N1M0
P130-8-DHEA-84H	15.3856	19.87	67.81	12.33	Peripheral zone	Yes	naive	Benign	68	44.2	4+4=8	4+4=8	T3N1M0
P242-3-DHEA-84H	52.7857	19.06	38.22	42.73	Peripheral zone	No	naive	Benign	68	12.57	/	/	/
P242-5-DHEA-84H	43.352	18.03	46.44	35.54	Transition zone	No	naive	Benign	68	12.57	/	/	/
P92-2-DHEA-84H	36.8688	31.08	43.51	25.41	Peripheral zone	No	naive	Benign	60	42.5	/	/	/
P92-5-DHEA-84H	33.5265	22.36	51.61	26.03	Transition zone	No	naive	Benign	60	42.5	/	/	/
P154-1-DHEA-84H	15.4533	14.85	72	13.16	Peripheral zone	Yes	naive	Metastatic prostate cancer	69	16.38	4+3=7	4+3=7	T2N0M1b
P154-5-DHEA-84H	9.97764	15.01	76.51	8.48	Transition zone	No	naive	Metastatic prostate cancer	69	16.38	/	4+3=7	T2N0M1b
P246-3-DHEA-84H	0	4.96	95.04	0	Peripheral zone	Yes	naive	Localized prostate cancer	70	70	4+3=7	4+3=7	T2N0M0
P246-5-DHEA-84H	8.54369	7.29	84.78	7.92	Transition zone	Yes	naive	Localized prostate cancer	70	70	4+3=7	4+3=7	T2N0M0
P45-10-DHEA-84H	64.2803	33.93	23.6	42.47	Transition zone	No	naive	Benign	67	24	/	/	/
P45-7-DHEA-84H	44.9288	33.27	36.76	29.99	Peripheral zone	No	naive	Benign	67	24	/	/	/
P20-A-DHEA-84H	35.3657	11.25	57.35	31.38	/	/	naive	Benign	63	0.68	/	/	/
P63-3-DHEA-84H	38.1779	21.06	48.79	30.13	Peripheral zone	Yes	naive	Metastatic prostate cancer	82	875.8	4+5=9	4+5=9	T4N1M1
P63-8-DHEA-84H	91.9422	34.97	5.24	59.79	Transition zone	Yes	naive	Metastatic prostate cancer	82	875.8	4+3=7	4+5=9	T4N1M1
P102-7-DHEA-84H	46.8234	35.79	34.15	30.07	Peripheral zone	No	naive	Benign	76	17.9	/	/	/
P79-10-DHEA-84H	40.186	15.07	50.8	34.13	Transition zone	No	naive	Benign	64	NA	/	/	/
P79-2-DHEA-84H	55.8046	18.34	36.09	45.57	Peripheral zone	No	naive	Benign	64	NA	/	/	/
P51-5-DHEA-84H	35.0276	25.83	48.19	25.98	Transition zone	No	naive	Benign	54	11.46	/	/	/
P51-9-DHEA-84H	55.5143	27.29	32.35	40.37	Peripheral zone	No	naive	Benign	54	11.46	/	/	/
P116-1-DHEA-84H	63.5714	30	25.5	44.5	Peripheral zone	Yes	naive	Localized prostate cancer	59	38	4+4=8	4+4=8	T2N0M0
P116-2-DHEA-84H	77.8174	29.89	15.55	54.55	Peripheral zone	Yes	naive	Localized prostate cancer	59	38	4+4=8	4+4=8	T2N0M0
P264-4-DHEA-84H	52.8707	15.71	39.73	44.57	Transition zone	No	naive	Localized prostate cancer	60	11.17	/	4+3=7	T2N0M0
P264-6-DHEA-84H	64.969	24.21	26.55	49.24	Peripheral zone	No	naive	Localized prostate cancer	60	11.17	/	4+3=7	T2N0M0
P66-2-DHEA-84H	55.6193	35.5	28.63	35.88	Peripheral zone	Yes	naive	Localized prostate cancer	73	26.5	4+3=7	4+3=7	T2N0M0
P66-8-DHEA-84H	47.4139	27.11	38.33	34.56	Transition zone	No	naive	Localized prostate cancer	73	26.5	/	4+3=7	T2N0M0
P256-5-DHEA-84H	80.3407	27.21	14.31	58.48	Transition zone	No	naive	Localized prostate cancer	75	12.03	/	3+3=6	T2N0M0
P256-7-DHEA-84H	71.6799	25.54	21.09	53.38	Peripheral zone	No	naive	Localized prostate cancer	75	12.03	/	3+3=6	T2N0M0
P224-1-DHEA-84H	0	13.67	86.33	0	Peripheral zone	Yes	naive	Localized prostate cancer	58	13.54	4+4=8	4+4=8	T2N0M0
P224-5-DHEA-84H	26.233	20.52	58.63	20.85	Transition zone	Yes	naive	Localized prostate cancer	58	13.54	4+4=8	4+4=8	T2N0M0
P62-12-DHEA-84H	37.302	14.16	53.82	32.02	Transition zone	No	naive	Benign	81	28.08	/	/	/
P62-9-DHEA-84H	29.7633	16.34	58.76	24.9	Peripheral zone	No	naive	Benign	81	28.08	/	/	/
P201-4-DHEA-84H	58.7668	12.91	35.91	51.18	Transition zone	Yes	naive	Metastatic prostate cancer	84	144	4+3=7	4+4=8	T4N1M1
P201-6-DHEA-84H	49.7441	15.99	42.22	41.79	Peripheral zone	Yes	naive	Metastatic prostate cancer	84	144	4+4=8	4+4=8	T4N1M1
P193-10-DHEA-84H	41.6939	17.35	48.19	34.46	Transition zone	Yes	naive	Localized prostate cancer	63	20.66	3+4=7	3+4=7	T1N0M0
P193-3-DHEA-84H	58.2711	30.36	29.06	40.58	Peripheral zone	No	naive	Localized prostate cancer	63	20.66	/	3+4=7	T1N0M0
P112-3-DHEA-84H	23.77	21.75	59.65	18.6	Peripheral zone	No	naive	Benign	61	20.03	/	/	/
P112-7-DHEA-84H	38.3868	25.87	45.68	28.46	Peripheral zone	No	naive	Benign	61	20.03	/	/	/
P87-4-DHEA-84H	40.5705	15.17	50.42	34.42	Peripheral zone	Yes	naive	Localized prostate cancer	72	NA	3+3=6	3+3=6	T2N0M0
P87-7-DHEA-84H	14.9875	11.86	74.93	13.21	Peripheral zone	No	naive	Localized prostate cancer	72	NA	/	3+3=6	T2N0M0
P71-5-DHEA-84H	58.0101	16.47	35.07	48.45	Transition zone	Yes	naive	Localized prostate cancer	59	12.63	3+3=6	3+3=6	T1N0M0
P71-7-DHEA-84H	76.2288	30.41	16.54	53.04	Peripheral zone	Yes	naive	Localized prostate cancer	59	12.63	3+3=6	3+3=6	T1N0M0
P88-5-DHEA-84H	0	6.75	93.25	0	Transition zone	/	naive	Localized prostate cancer	59	12.63	/	3+4=7	T1N0M0
P25-10-DHEA-84H	23.2435	28.4	54.95	16.64	Transition zone	No	naive	Localized prostate cancer	64	19.4	/	4+4=8	T2N0M0
P25-7-DHEA-84H	49.8705	15.06	42.58	42.36	Peripheral zone	No	naive	Localized prostate cancer	64	19.4	/	4+4=8	T2N0M0
P221-YOUWAI-DHEA-84H	46.2031	15.59	45.41	39	/	/	naive	Benign	77	2.83	/	3+3=6	/
P221-YOUYI-DHEA-84H	18.9426	13.38	70.22	16.41	/	/	naive	Benign	77	2.83	/	3+3=6	/
P90-2-DHEA-84H	9.67363	14.82	76.94	8.24	Peripheral zone	No	naive	Benign	59	9.12	/	/	/
P149-5-DHEA-84H	53.4033	19.93	37.31	42.76	Transition zone	No	naive	Benign	60	13.17	/	/	/
P33-4-DHEA-84H	46.6367	26.56	39.19	34.25	Transition zone	Yes	naive	Metastatic prostate cancer	77	368	4+4=8	4+4=8	T4N1M1
P33-5-DHEA-84H	69.2855	22.74	23.73	53.53	Peripheral zone	Yes	naive	Metastatic prostate cancer	77	368	4+4=8	4+4=8	T4N1M1
P252-3-DHEA-84H	51.7497	27.13	35.16	37.71	Peripheral zone	No	naive	Benign	62	5.33	/	/	/
P252-5-DHEA-84H	18.1709	8.81	74.62	16.57	Transition zone	No	naive	Benign	62	5.33	/	/	/
P261-3-DHEA-84H	34.7434	21.3	51.37	27.35	Peripheral zone	No	naive	Metastatic prostate cancer	71	161.5	/	4+4=8	T4N1M1
P261-5-DHEA-84H	78.7445	25.28	15.88	58.83	Peripheral zone	No	naive	Metastatic prostate cancer	71	161.5	/	4+4=8	T4N1M1
P73-4-DHEA-84H	73.524	29.37	18.7	51.93	Transition zone	No	naive	Benign	68	12	/	/	/
P73-6-DHEA-84H	52.2909	24.92	35.82	39.26	Peripheral zone	No	naive	Benign	68	12	/	/	/

## Sheet: Figure1 E and F
Patient number	Age	3bHSD1 activity	Baseline PSA	ISUP	GS score	Baseline TNM	Nadiar PSA	Treatment duration	Resistence
1	72	71.8596	61.08	2	3+4	T3N1M1c	0.043	325	1
2	77	58.2482	6.82	4	4+4	T4N1M1	1.802	203	1
3	44	48.238	12.69	5	4+5	T4N1M1	3.17	132	1
4	85	42.516	41.33		NA	T2N0M1b	0.003	852	1
5	78	10.8757	252.9	2	3+4	T1N0M0	5.46	336	1
6	95	42.1053	132		NA	T3NxM1c	0.197	896	0
7	63	24.5421	20.1	1	3+3	T2N0M0	0.003	1253	0
8	74	46.3581	320	3	4+3	T4N1M1	0.048	731	0
9	82	42.9213	13.13	3	4+3	T2N0M0	0.013	640	0
10	82	18.2598	1093	3	4+3	T4N1M1	0.006	606	0
11	81	40.5045	9.48	1	3+3	T2N0M0	0.003	901	0
12	87	58.9604	80.47	2	3+4	T2N0M0	0.066	538	0
13	72	54.6767	2.82	5	4+5	T3N0M0	0.003	490	0
14	65	29.4627	0.47	1	3+3	T2N0M0	0.003	645	0
15	70	49.7031	2.99	2	3+4	T2N0M0	0.003	595	0
16	58	37.9059	10.13	1	3+3	T1N0M0	0.003	818	0
17	76	47.3359	121.6	4	4+4	T3N0M1b	0.391	267	1
18	74	56.6646	24.63	3	4+3	T2N0Mx	0.003	672	1
19	75	37.8458	0.52	4	4+4	T2N0M0	0.006	810	0
20	63	63.9301	87.51	3	4+3	T2N0M1	0.015	701	0
21	75	53.2573	39.52		NA	T2N0M0	0.006	311	0
22	75	43.0029	32.41	3	4+3	T2N0M1	0.006	280	0
23	67	32.9219	27.07	2	3+4	T2N0M0	0.003	738	0

## Sheet: Figure 1G
	3B activity	oxi	DHEA	potent_androgen	Treatment	Disease stage				3B activity	oxi	DHEA	potent_androgen	Treatment	Disease stage
	42.1176	31.81	39.47	28.72	finasteride	Benign				55.1645	34.37	29.43	36.21	tamsulosin	Benign
	28.3404	19.62	57.6	22.78	finasteride	Benign				42.9843	47.19	30.11	22.7	tamsulosin	Benign
	53.836	24.4	34.9	40.7	finasteride	Benign				51.1406	25.48	36.41	38.11	tamsulosin	Benign
	49.6038	20.49	40.07	39.44	finasteride	Benign				54.6376	17.1	37.61	45.3	tamsulosin	Benign
	14.2379	31.3	58.91	9.78	finasteride	Benign				37.2564	21.5	49.26	29.25	tamsulosin	Benign
	13.729	33.28	57.56	9.16	finasteride	Benign				44.1024	22.67	43.22	34.1	tamsulosin	Benign
	18.9573	18.29	66.22	15.49	finasteride	Benign				27.2291	24.97	54.6	20.43	tamsulosin	Benign
	22.1693	13.97	66.95	19.07	finasteride	Benign				33.8009	27.28	48.14	24.58	tamsulosin	Benign
	10.5939	17.49	73.76	8.74	finasteride	Benign				33.2777	22.11	51.97	25.92	tamsulosin	Benign
	19.2612	13.92	69.5	16.58	finasteride	Benign				7.63478	17.08	76.58	6.33	tamsulosin	Benign
	46.608	19.37	43.05	37.58	finasteride	Benign				72.3062	29.18	19.61	51.2	tamsulosin	Benign
	61.2683	20.83	30.66	48.5	finasteride	Benign				35.1021	20.66	51.49	27.85	tamsulosin	Benign
	29.0061	17.49	58.57	23.93	finasteride	Benign				58.4681	27.02	30.31	42.67	terazosin	Benign
	30.8113	43.3	39.23	17.47	finasteride	Benign				32.329	27.64	48.96	23.39	terazosin	Benign
	7.46852	7.89	85.24	6.88	finasteride	Benign				55.9708	23.21	33.81	42.98	tamsulosin	Benign
	35.2354	28.85	46.08	25.07	finasteride	Benign				27.9849	15.48	60.86	23.65	tamsulosin	Benign
	5.1473	10.05	85.32	4.63	finasteride	Benign				57.6096	25.62	31.53	42.85	tamsulosin	Benign
	24.7044	19.65	60.5	19.85	finasteride	Benign				31.5297	15.53	57.83	26.63	tamsulosin	Benign
										42.4986	26.28	42.39	31.33	tamsulosin	Benign
	3B activity	oxi	DHEA	potent_androgen	Treatment	Disease stage				37.8199	21.47	48.83	29.7	tamsulosin	Benign
	31.1814	18.06	56.39	25.55	finasteride	Localized prostate cancer				16.7905	11.14	73.94	14.92	tamsulosin	Benign
	23.2132	19.83	61.56	18.61	finasteride	Localized prostate cancer				46.45	18.46	43.67	37.88	tamsulosin	Benign
	11.356	13.36	76.81	9.84	finasteride	Localized prostate cancer				28.0142	66.16	24.36	9.48	tamsulosin	Benign
	9.00871	10.42	81.51	8.07	finasteride	Localized prostate cancer				46.2255	38.8	32.91	28.29	tamsulosin	Benign
	36.9142	21.91	49.27	28.83	finasteride	Localized prostate cancer				38.4872	36.94	38.79	24.27	tamsulosin	Benign
	25.5838	21.2	58.64	20.16	finasteride	Localized prostate cancer				24.392	14.89	64.35	20.76	tamsulosin	Benign
	70.8429	21.46	22.9	55.64	finasteride	Localized prostate cancer				51.267	26.59	35.77	37.63	tamsulosin	Benign
	48.6866	18.15	42	39.85	finasteride	Localized prostate cancer				21.5615	11.88	69.12	19	tamsulosin	Benign
	59.8223	26.83	29.39	43.76	finasteride	Localized prostate cancer				33.3529	14.89	56.73	28.39	tamsulosin	Benign
	23.4251	15.4	64.79	19.82	finasteride	Localized prostate cancer				45.0667	21.25	43.26	35.49	tamsulosin	Benign
										48.8971	23.86	38.92	37.24	tamsulosin	Benign
										4.38469	10.37	85.7	3.93	tamsulosin	Benign
										12.7572	14.94	74.2	10.85	tamsulosin	Benign
										3B activity	oxi	DHEA	potent_androgen	Treatment	Disease stage
										19.5946	27.48	58.31	14.21	tamsulosin	Localized prostate cancer
										41.9099	29.43	41	29.58	tamsulosin	Localized prostate cancer
										56.0572	24.47	33.19	42.34	tamsulosin	Localized prostate cancer
										46.3881	26.77	39.26	33.97	tamsulosin	Localized prostate cancer
										28.8377	20.58	56.51	22.9	tamsulosin	Localized prostate cancer
										28.6021	25.54	53.17	21.3	tamsulosin	Localized prostate cancer
										61.3733	15.67	32.57	51.75	tamsulosin	Localized prostate cancer
										56.2043	26.18	32.33	41.49	tamsulosin	Localized prostate cancer
										45.7745	22.14	42.22	35.64	tamsulosin	Localized prostate cancer
										35.4457	18.88	52.36	28.75	tamsulosin	Localized prostate cancer
										33.5476	22.24	51.68	26.09	tamsulosin	Localized prostate cancer
										76.8193	28.13	16.66	55.21	tamsulosin	Localized prostate cancer
										59.0816	26.39	30.12	43.49	tamsulosin	Localized prostate cancer
										3B activity	oxi	DHEA	potent_androgen	Treatment	Disease stage
										61.4479	24.44	29.13	46.43	tamsulosin	Metastatic prostate cancer
										74.869	31.33	17.26	51.42	tamsulosin	Metastatic prostate cancer
										43.9139	21.06	44.28	34.67	tamsulosin	Metastatic prostate cancer
										50.8698	23.56	37.56	38.89	tamsulosin	Metastatic prostate cancer
										73.7056	26.02	19.45	54.52	tamsulosin	Metastatic prostate cancer
										75.808	15.22	20.51	64.27	tamsulosin	Metastatic prostate cancer

## Sheet: Patients for 1G
Biopsy number	3bHSD1 activity	oxidized DHEA	DHEA	potent_androgen	Tissue anatomy	Cancer cells identified in biopsy	Treatment	Disease stage	Age
P151-4-DHEA-84H	42.1176	31.81	39.47	28.72	Peripheral zone	No	finasteride	Benign	82
P151-7-DHEA-84H	28.3404	19.62	57.6	22.78	Peripheral zone	No	finasteride	Benign	82
P162-2-DHEA-84H	53.836	24.4	34.9	40.7	Peripheral zone	No	finasteride	Benign	80
P162-7-DHEA-84H	49.6038	20.49	40.07	39.44	Peripheral zone	No	finasteride	Benign	80
P95-1-DHEA-84H	14.2379	31.3	58.91	9.78	Peripheral zone	No	finasteride	Benign	72
P95-4-DHEA-84H	13.729	33.28	57.56	9.16	Peripheral zone	No	finasteride	Benign	72
P12-4-DHEA-84H	18.9573	18.29	66.22	15.49	Peripheral zone	No	finasteride	Benign	63
P12-5-DHEA-84H	22.1693	13.97	66.95	19.07	Transition zone	No	finasteride	Benign	63
P329-3-DHEA-84H	10.5939	17.49	73.76	8.74	Peripheral zone	No	finasteride	Benign	70
P329-6-DHEA-84H	19.2612	13.92	69.5	16.58	Transition zone	No	finasteride	Benign	70
P247-6-DHEA-84H	46.608	19.37	43.05	37.58	Transition zone	No	finasteride	Benign	66
P247-8-DHEA-84H	61.2683	20.83	30.66	48.5	Peripheral zone	No	finasteride	Benign	66
P174-10-DHEA-84H	29.0061	17.49	58.57	23.93	Peripheral zone	No	finasteride	Benign	63
P174-3-DHEA-84H	30.8113	43.3	39.23	17.47	Peripheral zone	No	finasteride	Benign	63
P217-3-DHEA-84H	7.46852	7.89	85.24	6.88	Peripheral zone	No	finasteride	Benign	66
P217-5-DHEA-84H	35.2354	28.85	46.08	25.07	Transition zone	No	finasteride	Benign	66
P131-5-DHEA-84H	5.1473	10.05	85.32	4.63	Transition zone	No	finasteride	Benign	80
P131-6-DHEA-84H	24.7044	19.65	60.5	19.85	Peripheral zone	No	finasteride	Benign	80
Biopsy number	3bHSD1 activity	oxidized DHEA	DHEA	potent_androgen	Tissue anatomy	Cancer cells identified in biopsy	Treatment	Disease stage	Age
P331-WAIZHOU-DHEA-84H	31.1814	18.06	56.39	25.55	/	/	finasteride	Localized prostate cancer	69
P331-YIXING-DHEA-84H	23.2132	19.83	61.56	18.61	/	/	finasteride	Localized prostate cancer	69
P76-YOUWAI-DHEA-84H	11.356	13.36	76.81	9.84	/	/	finasteride	Localized prostate cancer	70
P76-ZUOWAI-DHEA-84H	9.00871	10.42	81.51	8.07	/	/	finasteride	Localized prostate cancer	70
P143-5-DHEA-84H	36.9142	21.91	49.27	28.83	Transition zone	Yes	finasteride	Localized prostate cancer	61
P143-7-DHEA-84H	25.5838	21.2	58.64	20.16	Peripheral zone	No	finasteride	Localized prostate cancer	61
P216-5-DHEA-84H	70.8429	21.46	22.9	55.64	Transition zone	No	finasteride	Localized prostate cancer	73
P216-8-DHEA-84H	48.6866	18.15	42	39.85	Peripheral zone	No	finasteride	Localized prostate cancer	73
P134-3-DHEA-84H	59.8223	26.83	29.39	43.76	Peripheral zone	Yes	finasteride	Localized prostate cancer	87
P134-6-DHEA-84H	23.4251	15.4	64.79	19.82	Peripheral zone	Yes	finasteride	Localized prostate cancer	87
Biopsy number	3bHSD1 activity	oxidized DHEA	DHEA	potent_androgen	Tissue anatomy	Cancer cells identified in biopsy	Treatment	Disease stage	Age
P34-5-DHEA-84H	55.1645	34.37	29.43	36.21	Transition zone	No	tamsulosin	Benign	85
P34-7-DHEA-84H	42.9843	47.19	30.11	22.7	Peripheral zone	No	tamsulosin	Benign	85
P197-5-DHEA-84H	51.1406	25.48	36.41	38.11	Transition zone	No	tamsulosin	Benign	66
P197-8-DHEA-84H	54.6376	17.1	37.61	45.3	Peripheral zone	No	tamsulosin	Benign	66
P225-3-DHEA-84H	37.2564	21.5	49.26	29.25	Peripheral zone	No	tamsulosin	Benign	/
P225-5-DHEA-84H	44.1024	22.67	43.22	34.1	Transition zone	No	tamsulosin	Benign	/
P111-10-DHEA-84H	27.2291	24.97	54.6	20.43	Transition zone	No	tamsulosin	Benign	68
P111-6-DHEA-84H	33.8009	27.28	48.14	24.58	Peripheral zone	No	tamsulosin	Benign	68
P128-3-DHEA-84H	33.2777	22.11	51.97	25.92	Peripheral zone	No	tamsulosin	Benign	78
P128-8-DHEA-84H	7.63478	17.08	76.58	6.33	Peripheral zone	No	tamsulosin	Benign	78
P23-6-DHEA-84H	72.3062	29.18	19.61	51.2	Peripheral zone	No	tamsulosin	Benign	80
P23-9-DHEA-84H	35.1021	20.66	51.49	27.85	Peripheral zone	No	tamsulosin	Benign	80
P113-3-DHEA-84H	58.4681	27.02	30.31	42.67	Peripheral zone	No	terazosin	Benign	75
P113-5-DHEA-84H	32.329	27.64	48.96	23.39	Transition zone	No	terazosin	Benign	75
P265-3-DHEA-84H	55.9708	23.21	33.81	42.98	Peripheral zone	No	tamsulosin	Benign	67
P265-5-DHEA-84H	27.9849	15.48	60.86	23.65	Transition zone	No	tamsulosin	Benign	67
P82-10-DHEA-84H	57.6096	25.62	31.53	42.85	Transition zone	No	tamsulosin	Benign	71
P82-3-DHEA-84H	31.5297	15.53	57.83	26.63	Peripheral zone	No	tamsulosin	Benign	71
P222-3-DHEA-84H	42.4986	26.28	42.39	31.33	Peripheral zone	No	tamsulosin	Benign	68
P222-5-DHEA-84H	37.8199	21.47	48.83	29.7	Transition zone	No	tamsulosin	Benign	68
P118-4-DHEA-84H	16.7905	11.14	73.94	14.92	Transition zone	No	tamsulosin	Benign	84
P118-5-DHEA-84H	46.45	18.46	43.67	37.88	Peripheral zone	No	tamsulosin	Benign	84
P165-3-DHEA-84H	28.0142	66.16	24.36	9.48	Peripheral zone	No	tamsulosin	Benign	66
P165-5-DHEA-84H	46.2255	38.8	32.91	28.29	Transition zone	No	tamsulosin	Benign	66
P223-5-DHEA-84H	38.4872	36.94	38.79	24.27	Transition zone	No	tamsulosin	Benign	87
P223-7-DHEA-84H	24.392	14.89	64.35	20.76	Peripheral zone	No	tamsulosin	Benign	87
P17-10-DHEA-84H	51.267	26.59	35.77	37.63	Transition zone	No	tamsulosin	Benign	68
P17-7-DHEA-84H	21.5615	11.88	69.12	19	Peripheral zone	No	tamsulosin	Benign	68
P198-3-DHEA-84H	33.3529	14.89	56.73	28.39	Peripheral zone	No	tamsulosin	Benign	67
P198-5-DHEA-84H	45.0667	21.25	43.26	35.49	Transition zone	No	tamsulosin	Benign	67
P141-12-DHEA-84H	48.8971	23.86	38.92	37.24	Transition zone	No	tamsulosin	Benign	77
P141-4-DHEA-84H	4.38469	10.37	85.7	3.93	Peripheral zone	No	tamsulosin	Benign	77
P99-3-DHEA-84H	12.7572	14.94	74.2	10.85	Peripheral zone	No	tamsulosin	Benign	81
Biopsy number	3bHSD1 activity	oxidized DHEA	DHEA	potent_androgen	Tissue anatomy	Cancer cells identified in biopsy	Treatment	Disease stage	Age
P168-1-DHEA-84H	19.5946	27.48	58.31	14.21	Peripheral zone	No	tamsulosin	Localized prostate cancer	82
P168-5-DHEA-84H	41.9099	29.43	41	29.58	Transition zone	No	tamsulosin	Localized prostate cancer	82
P161S-3-DHEA-84H	56.0572	24.47	33.19	42.34	Peripheral zone	No	tamsulosin	Localized prostate cancer	75
P161S-8-DHEA-84H	46.3881	26.77	39.26	33.97	Peripheral zone	Yes	tamsulosin	Localized prostate cancer	75
P183-2-DHEA-84H	28.8377	20.58	56.51	22.9	Peripheral zone	Yes	tamsulosin	Localized prostate cancer	53
P183-7-DHEA-84H	28.6021	25.54	53.17	21.3	Peripheral zone	Yes	tamsulosin	Localized prostate cancer	53
P36-10-DHEA-84H	61.3733	15.67	32.57	51.75	Transition zone	Yes	tamsulosin	Localized prostate cancer	87
P36-6-DHEA-84H	56.2043	26.18	32.33	41.49	Peripheral zone	No	tamsulosin	Localized prostate cancer	87
P56-2-DHEA-84H	45.7745	22.14	42.22	35.64	Peripheral zone	Yes	tamsulosin	Localized prostate cancer	81
P56-8-DHEA-84H	35.4457	18.88	52.36	28.75	Peripheral zone	/	tamsulosin	Localized prostate cancer	81
P135-2-DHEA-84H	33.5476	22.24	51.68	26.09	Peripheral zone	No	tamsulosin	Localized prostate cancer	62
P205-3-DHEA-84H	76.8193	28.13	16.66	55.21	Peripheral zone	Yes	tamsulosin	Localized prostate cancer	79
P205-5-DHEA-84H	59.0816	26.39	30.12	43.49	Transition zone	No	tamsulosin	Localized prostate cancer	79
Biopsy number	3bHSD1 activity	oxidized DHEA	DHEA	potent_androgen	Tissue anatomy	Cancer cells identified in biopsy	Treatment	Disease stage	Age
P97-3-DHEA-84H	61.4479	24.44	29.13	46.43	Peripheral zone	Yes	tamsulosin	Metastatic prostate cancer	85
P97-4-DHEA-84H	74.869	31.33	17.26	51.42	Transition zone	Yes	tamsulosin	Metastatic prostate cancer	85
P100-3-DHEA-84H	43.9139	21.06	44.28	34.67	Peripheral zone	Yes	tamsulosin	Metastatic prostate cancer	76
P100-6-DHEA-84H	50.8698	23.56	37.56	38.89	Peripheral zone	Yes	tamsulosin	Metastatic prostate cancer	76
P85-4-DHEA-84H	73.7056	26.02	19.45	54.52	Transition zone	Yes	tamsulosin	Metastatic prostate cancer	68
P85-7-DHEA-84H	75.808	15.22	20.51	64.27	Peripheral zone	Yes	tamsulosin	Metastatic prostate cancer	68

## Sheet: Figure 2A
	Low activity	potent_androgen			High activity	potent_androgen
	A1	4.36	84.3		B1	60.06	8.23		87.9485		4.91766
	A2	2.37	80.39		B2	43.73	30.16		59.1826		2.8637
	A3	5.29	74.85		B3	43.39	39.33		52.4541		6.60095
	A4	4.2	88.09		B4	58.83	15.88		78.7445		4.55087
	A5	3.5	86.44		B5	58.48	14.31		80.3407		3.89148
	A6	0	80.25		B6	55.67	28.36		66.2501		0
	A7	0	92.69		B7	53.5	18.43		74.3779		0
	A8	0	95.04		B8	51.97	22.57		69.721		0
	A9	0	100		B9	51.72	28.63		64.3684		0
	A10	0	88.27		B10	48.02	27.2		63.8394		0
	A11	0	92.93		B11	55.83	15.73		78.0184		0
	A12	0	100		B12	44.33	29.89		59.7278		0
	A13	0	67.37		B13	43.54	33.71		56.3625		0
	A14	0	100		B14	56.19	27.47		67.1647		0
	A15	0	71.29		B15	55.64	13.35		80.6494		0
	A16	0	63.27		B16	54.72	20.67		72.5826		0
	A17	0	93.18		B17	53.38	21.09		71.6799		0
	A18	0	79.96		B18	52.74	24.04		68.6898		0
	A19	0	91.02		B19	51.18	35.91		58.7668		0
	A20	0	100		B20	50.34	25.96		65.9764		0
	A21	0	88.97		B21	54.99	30.93		64.0014		0
	A22	0	85.05		B22	45.56	34.69		56.7726		0
	A23	0	79.66		B23	45.35	22.51		66.8288		0
	A24	0	100		B24	45.09	43.06		51.1514		0
	A25	0	100		B25	44.83	26.22		63.0964		0
	A26	0	100		B26	51.59	30.58		62.7845		0
	A27	0	87.44		B27	51.27	27.28		65.2705		0
	A28	0	66.95		B28	49.55	34.49		58.96		0
	A29	0	84.26		B29	48.93	22.51		68.491		0
					B30	48.52	38.67		55.6486
					B31	44.18	27.74		61.4294

## Sheet: Figure 2B
	PRACTICAL-PRS	3βHSD1 activity			UKBB-PRS	3βHSD1 activity
	181.517	low			0.460909	low
	159.852	low			0.204701	low
	155.939	low			0.212598	low
	138.436	low			0.146362	low
	163.536	low			0.205554	low
	158.243	low			0.278168	low
	156.904	low			0.156792	low
	200.538	low			0.192047	low
	159.713	low			0.241954	low
	145.623	low			0.18445	low
	155.382	low			0.281467	low
	172.242	low			0.169337	low
	177.252	low			0.0988981	low
	204.004	low			0.60679	low
	198.716	low			0.201873	low
	203.447	low			0.515983	low
	165.839	low			0.217437	low
	159.632	low			0.240948	low
	156.196	low			0.13012	low
	204.608	low			0.195826	low
	194.617	low			0.234242	low
	194.129	low			0.10812	low
	212.287	high			0.46779	high
	271.465	high			0.268356	high
	204.358	high			0.263726	high
	181.112	high			0.202276	high
	189.499	high			0.257797	high
	194.465	high			0.253738	high
	191.96	high			0.19473	high
	176.014	high			0.761846	high
	287.9	high			0.369199	high
	196.541	high			0.22569	high
	189.566	high			0.140341	high
	168.382	high			0.228076	high
	167.132	high			0.22096	high
	218.898	high			0.279825	high
	199.461	high			0.408798	high
	185.798	high			0.162805	high
	210.852	high			0.317268	high
	229.148	high			0.343621	high
	190.38	high			0.478646	high
	231.357	high			0.307393	high
	200.411	high			0.277239	high
	232.004	high			0.744847	high
	224.426	high			0.0965864	high
	192.444	high			0.32747	high
	198.143	high			0.401122	high

## Sheet: Figure 2D
rsid	lp45	lp47	lp48	lp51	lp53	lp54	lp55	lp56	lp57	lp58	lp59	lp60	lp62	lp63	lp65	lp66	lp67	lp68	lp69	lp70	lp71	lp72	p11	p12	p13	p14	p15	p16	p17	p18	p19	p2	p20	p21	p23	p24	p25	p27	p28	p3	p30	p33	p4	p5	p7	p8	p9
rs10908278	ref|ref	ref|ref	ref|ref	ref|alt	ref|ref	ref|ref	ref|ref	ref|ref	ref|ref	ref|ref	ref|ref	ref|ref	ref|ref	ref|ref	ref|ref	ref|ref	ref|ref	ref|ref	ref|ref	ref|ref	ref|ref	ref|ref	alt|alt	ref|ref	alt|alt	ref|alt	ref|ref	ref|alt	ref|ref	ref|alt	ref|ref	ref|ref	ref|ref	ref|ref	ref|ref	ref|alt	ref|ref	ref|ref	ref|ref	ref|ref	ref|ref	alt|alt	ref|ref	ref|alt	ref|ref	ref|ref	ref|ref
rs67289834	ref|ref	ref|ref	ref|ref	ref|ref	ref|ref	ref|ref	ref|ref	ref|alt	ref|ref	ref|ref	alt|alt	ref|ref	ref|ref	ref|ref	ref|ref	ref|alt	ref|alt	ref|ref	ref|ref	ref|ref	ref|alt	ref|ref	alt|alt	alt|alt	ref|ref	alt|alt	ref|ref	ref|ref	ref|ref	ref|ref	alt|alt	alt|alt	alt|alt	alt|alt	alt|alt	ref|ref	ref|ref	ref|ref	ref|alt	ref|alt	ref|ref	alt|alt	ref|alt	ref|alt	ref|ref	ref|ref	ref|ref
rs2074488	ref|ref	ref|ref	ref|ref	ref|ref	ref|ref	ref|alt	ref|ref	ref|ref	ref|ref	ref|ref	ref|ref	ref|ref	ref|ref	ref|ref	ref|ref	ref|ref	ref|ref	ref|ref	ref|ref	ref|ref	ref|ref	ref|ref	ref|alt	ref|ref	ref|ref	ref|ref	ref|ref	ref|ref	ref|ref	ref|alt	ref|ref	alt|alt	ref|ref	ref|alt	ref|alt	ref|ref	ref|ref	ref|ref	ref|ref	ref|alt	ref|ref	ref|ref	ref|ref	ref|alt	ref|alt	ref|alt	ref|ref
rs2358075	ref|ref	ref|ref	alt|alt	ref|ref	ref|ref	ref|ref	alt|alt	alt|alt	ref|ref	ref|ref	ref|ref	alt|alt	ref|ref	alt|alt	alt|alt	ref|ref	alt|alt	ref|ref	ref|ref	ref|ref	alt|alt	alt|alt	ref|ref	ref|ref	alt|alt	alt|alt	ref|ref	alt|alt	alt|alt	ref|ref	alt|alt	alt|alt	alt|alt	alt|alt	ref|ref	alt|alt	alt|alt	ref|ref	ref|ref	alt|alt	alt|alt	alt|alt	alt|alt	alt|alt	alt|alt	alt|alt	alt|alt
rs909667	ref|ref	ref|ref	ref|ref	ref|ref	ref|ref	alt|alt	alt|alt	ref|ref	ref|ref	ref|ref	ref|ref	ref|ref	ref|ref	ref|ref	ref|ref	ref|ref	ref|ref	ref|ref	alt|alt	ref|ref	ref|ref	ref|ref	alt|alt	ref|ref	alt|alt	ref|ref	alt|alt	alt|alt	alt|alt	alt|alt	ref|ref	alt|alt	ref|ref	alt|alt	ref|ref	ref|ref	alt|alt	ref|ref	ref|ref	ref|ref	alt|alt	alt|alt	ref|ref	alt|alt	alt|alt	ref|ref	ref|ref
rs5759168	ref|ref	ref|ref	ref|ref	ref|ref	alt|alt	ref|ref	ref|ref	ref|ref	ref|ref	ref|ref	ref|alt	ref|ref	ref|ref	ref|ref	ref|ref	ref|ref	ref|ref	alt|alt	ref|ref	ref|ref	ref|ref	ref|ref	ref|alt	alt|alt	ref|alt	alt|alt	ref|alt	alt|alt	ref|ref	alt|alt	alt|alt	ref|ref	ref|ref	ref|ref	ref|ref	alt|alt	ref|ref	alt|alt	alt|alt	alt|alt	ref|ref	alt|alt	ref|ref	ref|ref	alt|alt	ref|ref	alt|alt
rs12116645	ref|ref	ref|ref	ref|ref	ref|ref	alt|alt	ref|ref	ref|ref	ref|ref	ref|ref	ref|ref	ref|ref	ref|ref	ref|ref	ref|ref	ref|ref	ref|ref	ref|ref	ref|ref	ref|ref	ref|ref	ref|ref	ref|ref	ref|ref	ref|ref	alt|alt	alt|alt	ref|ref	ref|ref	alt|alt	ref|ref	ref|ref	alt|alt	ref|ref	alt|alt	ref|alt	ref|ref	ref|ref	ref|alt	ref|ref	ref|ref	alt|alt	ref|ref	ref|ref	ref|ref	alt|alt	ref|ref	ref|ref
rs6679311	ref|ref	ref|ref	ref|ref	ref|ref	alt|alt	alt|alt	ref|ref	alt|alt	ref|ref	ref|ref	ref|ref	ref|ref	alt|alt	ref|ref	ref|ref	alt|alt	ref|ref	ref|ref	ref|ref	ref|ref	alt|alt	alt|alt	alt|alt	alt|alt	alt|alt	alt|alt	alt|alt	alt|alt	alt|alt	ref|ref	alt|alt	alt|alt	alt|alt	alt|alt	alt|alt	alt|alt	alt|alt	alt|alt	alt|alt	alt|alt	alt|alt	alt|alt	alt|alt	ref|ref	ref|ref	alt|alt	alt|alt
rs1972011	ref|ref	ref|ref	ref|ref	ref|ref	ref|ref	ref|ref	ref|ref	ref|ref	ref|ref	ref|ref	ref|ref	ref|alt	ref|ref	ref|ref	ref|ref	ref|ref	ref|ref	ref|ref	ref|ref	alt|alt	ref|ref	ref|ref	alt|alt	alt|alt	alt|alt	alt|alt	ref|ref	ref|ref	ref|ref	ref|ref	ref|ref	ref|ref	ref|ref	alt|alt	alt|alt	ref|ref	ref|ref	ref|ref	ref|ref	ref|ref	ref|ref	ref|ref	alt|alt	ref|ref	alt|alt	ref|ref	ref|alt
rs10900600	ref|ref	ref|ref	ref|ref	ref|ref	ref|ref	ref|ref	ref|ref	ref|ref	ref|ref	ref|ref	ref|ref	ref|ref	alt|alt	ref|ref	ref|ref	alt|alt	ref|ref	ref|ref	alt|alt	ref|ref	ref|ref	alt|alt	ref|ref	ref|alt	ref|ref	alt|alt	alt|alt	ref|ref	alt|alt	ref|ref	alt|alt	ref|alt	alt|alt	alt|alt	ref|alt	ref|ref	ref|ref	ref|ref	alt|alt	ref|alt	alt|alt	ref|ref	alt|alt	ref|ref	alt|alt	alt|alt	ref|alt
rs1792662	ref|ref	ref|ref	ref|ref	ref|ref	ref|ref	ref|ref	ref|ref	ref|ref	ref|ref	ref|ref	ref|ref	ref|ref	ref|ref	ref|ref	ref|alt	ref|ref	ref|ref	ref|ref	ref|ref	ref|ref	ref|ref	ref|ref	ref|ref	alt|alt	ref|ref	alt|alt	ref|ref	ref|ref	ref|ref	ref|ref	ref|alt	alt|alt	alt|alt	ref|ref	ref|ref	alt|alt	alt|alt	ref|ref	ref|ref	alt|alt	ref|ref	alt|alt	ref|ref	ref|ref	ref|ref	alt|alt	ref|ref
rs5824711	ref|ref	ref|ref	ref|ref	ref|ref	ref|ref	ref|ref	ref|ref	ref|ref	ref|ref	ref|ref	ref|ref	ref|ref	ref|ref	ref|ref	ref|ref	ref|ref	ref|ref	ref|ref	ref|ref	ref|ref	ref|alt	ref|ref	ref|alt	alt|alt	alt|alt	ref|ref	alt|alt	ref|ref	ref|ref	ref|alt	ref|ref	alt|alt	ref|alt	ref|ref	ref|ref	alt|alt	ref|ref	ref|ref	ref|ref	ref|alt	ref|ref	alt|alt	alt|alt	alt|alt	alt|alt	ref|alt	alt|alt
rs6922336	ref|ref	ref|ref	ref|ref	ref|ref	ref|ref	ref|ref	alt|alt	ref|ref	ref|ref	ref|ref	ref|ref	ref|ref	ref|ref	ref|ref	ref|ref	ref|ref	ref|ref	ref|ref	ref|ref	ref|ref	ref|ref	ref|ref	alt|alt	ref|ref	alt|alt	ref|ref	alt|alt	alt|alt	ref|ref	alt|alt	ref|ref	ref|ref	alt|alt	ref|ref	alt|alt	alt|alt	ref|ref	ref|ref	ref|ref	ref|ref	ref|alt	ref|ref	ref|ref	ref|ref	alt|alt	ref|ref	ref|ref
rs56103503	ref|ref	alt|alt	ref|ref	ref|ref	ref|ref	ref|ref	ref|ref	ref|ref	ref|ref	ref|ref	alt|alt	alt|alt	ref|ref	alt|alt	ref|ref	alt|alt	ref|ref	ref|ref	alt|alt	ref|ref	ref|ref	ref|ref	ref|ref	alt|alt	alt|alt	ref|ref	ref|ref	ref|ref	alt|alt	alt|alt	ref|ref	alt|alt	alt|alt	ref|ref	alt|alt	alt|alt	alt|alt	ref|ref	alt|alt	alt|alt	alt|alt	alt|alt	ref|alt	alt|alt	alt|alt	ref|alt	alt|alt
rs62479836	ref|ref	ref|ref	ref|ref	ref|ref	ref|ref	ref|ref	ref|ref	ref|ref	ref|ref	ref|ref	alt|alt	ref|ref	ref|ref	ref|ref	ref|ref	ref|ref	ref|ref	ref|ref	ref|ref	ref|ref	ref|ref	ref|ref	alt|alt	ref|ref	alt|alt	alt|alt	ref|ref	ref|ref	ref|ref	alt|alt	ref|ref	ref|ref	ref|ref	alt|alt	ref|ref	ref|ref	alt|alt	ref|ref	alt|alt	ref|ref	alt|alt	ref|ref	ref|ref	ref|ref	ref|ref	ref|ref	ref|ref
rs11773779	ref|ref	ref|ref	ref|ref	ref|ref	alt|alt	ref|ref	ref|ref	ref|alt	ref|ref	ref|ref	ref|ref	ref|ref	ref|ref	ref|ref	ref|alt	ref|ref	ref|ref	ref|ref	alt|alt	ref|ref	ref|ref	ref|ref	ref|ref	alt|alt	alt|alt	ref|ref	alt|alt	alt|alt	ref|ref	ref|ref	alt|alt	ref|ref	ref|ref	ref|ref	ref|alt	alt|alt	alt|alt	alt|alt	alt|alt	ref|ref	alt|alt	ref|ref	ref|ref	alt|alt	ref|ref	ref|ref	ref|ref
rs4110197	alt|alt	alt|alt	ref|ref	ref|ref	ref|ref	ref|ref	ref|ref	alt|alt	ref|alt	alt|alt	alt|alt	ref|ref	ref|ref	alt|alt	alt|alt	alt|alt	alt|alt	ref|alt	ref|ref	alt|alt	alt|alt	ref|ref	ref|ref	alt|alt	ref|ref	ref|ref	ref|ref	ref|ref	ref|ref	ref|ref	alt|alt	alt|alt	ref|ref	ref|ref	ref|ref	alt|alt	ref|ref	ref|ref	ref|ref	ref|ref	ref|ref	ref|ref	ref|ref	ref|ref	alt|alt	ref|ref	ref|ref
rs1578828	ref|ref	alt|alt	ref|ref	alt|alt	ref|ref	ref|ref	alt|alt	alt|alt	alt|alt	ref|ref	ref|ref	alt|alt	ref|ref	alt|alt	alt|alt	alt|alt	alt|alt	alt|alt	alt|alt	alt|alt	alt|alt	ref|ref	ref|ref	ref|ref	ref|ref	ref|ref	ref|ref	ref|ref	ref|ref	ref|ref	ref|ref	ref|ref	ref|ref	ref|ref	ref|ref	ref|ref	ref|ref	ref|ref	ref|ref	ref|ref	alt|alt	ref|ref	alt|alt	ref|ref	ref|ref	alt|alt	ref|ref
rs11042984	alt|alt	ref|ref	ref|ref	ref|ref	ref|ref	alt|alt	alt|alt	ref|ref	alt|alt	ref|ref	alt|alt	alt|alt	ref|ref	ref|ref	ref|ref	ref|ref	ref|ref	ref|ref	ref|ref	ref|ref	ref|ref	ref|ref	ref|ref	ref|ref	ref|ref	ref|ref	ref|ref	ref|ref	ref|ref	ref|ref	ref|ref	ref|ref	ref|ref	ref|ref	ref|ref	ref|ref	ref|ref	ref|ref	ref|ref	ref|ref	ref|ref	ref|ref	ref|ref	ref|ref	ref|ref	ref|ref	ref|ref
rs11717102	ref|ref	ref|ref	ref|ref	ref|ref	ref|ref	ref|alt	alt|alt	ref|ref	ref|ref	ref|ref	ref|ref	ref|ref	alt|alt	alt|alt	ref|ref	ref|alt	ref|ref	ref|ref	alt|alt	ref|alt	ref|ref	alt|alt	ref|ref	ref|ref	ref|ref	ref|ref	ref|ref	ref|ref	ref|ref	ref|ref	ref|ref	ref|ref	ref|ref	ref|ref	alt|alt	ref|ref	ref|ref	ref|ref	ref|ref	ref|ref	ref|ref	ref|ref	ref|ref	ref|ref	ref|ref	ref|ref	ref|ref
rs7914347	alt|alt	alt|alt	alt|alt	alt|alt	ref|alt	ref|ref	alt|alt	ref|alt	alt|alt	ref|alt	ref|ref	ref|alt	alt|alt	ref|alt	ref|alt	ref|alt	alt|alt	alt|alt	ref|alt	alt|alt	ref|alt	alt|alt	ref|ref	ref|ref	alt|alt	ref|ref	ref|ref	ref|ref	alt|alt	alt|alt	ref|ref	ref|ref	ref|ref	alt|alt	ref|ref	ref|ref	alt|alt	alt|alt	ref|ref	ref|alt	ref|ref	ref|ref	ref|alt	ref|ref	alt|alt	alt|alt	alt|alt
rs10763588	alt|alt	alt|alt	alt|alt	alt|alt	ref|alt	ref|ref	alt|alt	ref|alt	alt|alt	ref|alt	ref|ref	ref|alt	alt|alt	ref|alt	ref|alt	ref|alt	alt|alt	alt|alt	ref|alt	alt|alt	ref|alt	alt|alt	ref|ref	ref|ref	alt|alt	ref|ref	ref|ref	ref|alt	alt|alt	alt|alt	ref|ref	ref|ref	ref|ref	ref|alt	ref|ref	ref|ref	ref|ref	alt|alt	ref|alt	ref|alt	ref|alt	ref|ref	ref|alt	ref|alt	alt|alt	alt|alt	alt|alt
rs2843556	alt|alt	ref|ref	alt|alt	alt|alt	ref|ref	ref|ref	ref|ref	ref|ref	alt|alt	alt|alt	ref|ref	ref|ref	alt|alt	alt|alt	ref|ref	ref|ref	ref|ref	ref|ref	ref|ref	ref|ref	ref|ref	alt|alt	ref|ref	ref|ref	ref|ref	ref|ref	ref|ref	ref|ref	ref|ref	ref|ref	ref|ref	ref|ref	ref|ref	ref|ref	ref|ref	ref|ref	alt|alt	ref|ref	ref|ref	ref|ref	ref|ref	ref|ref	ref|ref	ref|ref	alt|alt	ref|ref	ref|ref
rs4581397	alt|alt	alt|alt	alt|alt	alt|alt	ref|alt	ref|ref	alt|alt	ref|alt	alt|alt	ref|alt	ref|alt	ref|alt	alt|alt	ref|alt	ref|alt	ref|alt	alt|alt	alt|alt	ref|alt	alt|alt	ref|alt	alt|alt	ref|ref	ref|ref	alt|alt	ref|ref	ref|ref	ref|alt	alt|alt	alt|alt	ref|ref	ref|ref	ref|ref	ref|alt	ref|ref	ref|ref	alt|alt	alt|alt	ref|alt	ref|alt	ref|alt	ref|ref	ref|alt	ref|alt	alt|alt	alt|alt	alt|alt
rs7911198	alt|alt	alt|alt	alt|alt	alt|alt	ref|alt	ref|ref	alt|alt	ref|alt	alt|alt	ref|alt	ref|alt	ref|ref	alt|alt	alt|alt	ref|ref	ref|alt	alt|alt	alt|alt	ref|ref	alt|alt	ref|alt	alt|alt	ref|ref	ref|ref	ref|ref	ref|ref	ref|ref	ref|ref	ref|ref	alt|alt	ref|ref	ref|ref	ref|ref	alt|alt	ref|ref	ref|ref	alt|alt	alt|alt	ref|ref	ref|alt	ref|alt	ref|ref	ref|ref	ref|ref	alt|alt	alt|alt	alt|alt
rs11006274	alt|alt	alt|alt	alt|alt	alt|alt	ref|alt	ref|ref	alt|alt	ref|alt	alt|alt	ref|alt	ref|alt	ref|alt	alt|alt	ref|alt	ref|alt	ref|alt	alt|alt	alt|alt	ref|alt	alt|alt	ref|alt	alt|alt	ref|ref	ref|ref	alt|alt	ref|ref	ref|ref	ref|alt	alt|alt	alt|alt	ref|ref	ref|ref	ref|ref	ref|alt	ref|ref	ref|ref	alt|alt	alt|alt	ref|alt	ref|alt	ref|alt	ref|ref	ref|alt	ref|alt	alt|alt	alt|alt	alt|alt
rs3101227	alt|alt	ref|alt	alt|alt	ref|ref	ref|ref	ref|ref	ref|ref	ref|alt	alt|alt	ref|ref	ref|ref	ref|alt	alt|alt	ref|alt	alt|alt	ref|ref	ref|alt	ref|ref	ref|ref	alt|alt	ref|ref	alt|alt	ref|ref	ref|ref	ref|ref	ref|ref	ref|ref	ref|ref	ref|ref	ref|ref	ref|ref	ref|ref	ref|ref	ref|ref	ref|ref	ref|ref	alt|alt	alt|alt	ref|ref	ref|alt	ref|alt	ref|ref	ref|ref	ref|ref	ref|ref	ref|ref	ref|ref
rs10993994	alt|alt	alt|alt	alt|alt	alt|alt	ref|alt	ref|ref	alt|alt	ref|alt	alt|alt	ref|alt	ref|alt	ref|alt	alt|alt	ref|alt	ref|alt	ref|alt	alt|alt	alt|alt	ref|alt	alt|alt	ref|alt	alt|alt	ref|ref	ref|ref	alt|alt	ref|alt	ref|ref	ref|alt	alt|alt	alt|alt	ref|ref	ref|ref	ref|ref	ref|alt	ref|ref	ref|ref	ref|ref	alt|alt	ref|alt	ref|alt	ref|alt	ref|ref	ref|alt	ref|alt	alt|alt	alt|alt	alt|alt

[truncated: 45 more sheets: Figure 3A, Figure 3B, Figure 3C, Figure 3D, Figure 3E, Figure 4D, Figure 4E, Figure 4F, Figure 4G, Figure 4H, Figure 5A, Figure 5G, Figure 5I, Figure 5J, Figure 5K, Figure 5L, Figure 6E, Figure 6F, Figure 6G, Figure 8A …]
